# Supplementary material for: Chlorido(2-{1-[(2-morpholino­eth­yl)imino]­eth­yl}phenolato-κ3 N,N′,O)copper(II)
Source: Acta Crystallogr Sect E Struct Rep Online. 2010 Dec 11;67(Pt 1):m57. doi: 10.1107/S1600536810051160 (PMC3050288; doi:10.1107/S1600536810051160)
Supplement: Supplementary file 1 [file e-67-00m57-sup1.cif]

##############################################################################
###                                                                        ###
###        Electronic paper (Acta Crystallographica Section E)             ###
###                                                                        ###
##############################################################################
#                                                                            #
# This CIF contains the data in a paper accepted for publication in Acta     #
# Crystallographica Section E. It conforms to the requirements of Notes      #
# for Authors for Section E, and has been peer reviewed under the auspices   #
# of the IUCr Commission on Journals.                                        #
#                                                                            #
# Full details of the Crystallographic Information File format               #
# are given in the paper "The Crystallographic Information File (CIF):       #
# a New Standard Archive File for Crystallography" by S. R. Hall, F. H.      #
# Allen and I. D. Brown [Acta Cryst. (1991), A47, 655-685].                  #
#                                                                            #
# The current version of the core CIF dictionary is obtainable from          #
# ftp://ftp.iucr.org/pub/cif_core.dic. The current version number is 2.4.    #
#                                                                            #
# Software is freely available for graphical display of the structure(s) in  #
# this CIF.  For information consult the CIF home page http://www.iucr.org/  #
# cif/home.html                                                              #
#                                                                            #
# This file may be used for bona fide research purposes within the           #
# scientific community so long as proper attribution is given to the journal # 
# article from which it was obtained.                                        #
#                                                                            #
##############################################################################
                                             
data_I
_audit_creation_method     SHELXL-97
_chemical_name_systematic
;
Chlorido(2-{1-[(2-morpholinoethyl)imino]ethyl}phenolato-
\k^3^<i>N</i>,<i>N</i>',<i>O</i>)copper(II)
;
_chemical_name_common     ?
_chemical_formula_moiety     'C14 H19 Cl Cu N2 O2'
_chemical_formula_sum     'C14 H19 Cl Cu N2 O2'
_chemical_formula_iupac     '[Cu Cl (C14 H19 N2 O2)]'
_chemical_formula_weight     346.30
_chemical_melting_point     ?
_symmetry_cell_setting     monoclinic
_symmetry_space_group_name_H-M     'P 21/c'
_symmetry_space_group_name_Hall     '-P 2ybc'
loop_
    _symmetry_equiv_pos_as_xyz
    'x, y, z'
    '-x, y+1/2, -z+1/2'
    '-x, -y, -z'
    'x, -y-1/2, z-1/2'
_cell_length_a     10.7122(4)
_cell_length_b     17.1657(7)
_cell_length_c     7.7638(3)
_cell_angle_alpha     90.00
_cell_angle_beta     93.493(3)
_cell_angle_gamma     90.00
_cell_volume     1424.97(10)
_cell_formula_units_Z     4
_cell_measurement_reflns_used     4663
_cell_measurement_theta_min     2.37
_cell_measurement_theta_max     28.77
_cell_measurement_temperature     100(2)
_exptl_crystal_description     plate
_exptl_crystal_colour     blue
_exptl_crystal_size_max     0.31
_exptl_crystal_size_mid     0.22
_exptl_crystal_size_min     0.07
_exptl_crystal_density_diffrn     1.614
_exptl_crystal_density_meas     ?
_exptl_crystal_density_method     'not measured'
_exptl_crystal_F_000     716
_exptl_absorpt_coefficient_mu     1.722
_exptl_absorpt_correction_type     multi-scan
_exptl_absorpt_process_details     '(SADABS; Sheldrick, 1996)'
_exptl_absorpt_correction_T_min     0.6173
_exptl_absorpt_correction_T_max     0.8890
_exptl_special_details
;
;
_diffrn_ambient_temperature     100(2)
_diffrn_radiation_type     MoK\a
_diffrn_radiation_wavelength     0.71073
_diffrn_radiation_source     'fine-focus sealed tube'
_diffrn_radiation_monochromator     graphite
_diffrn_measurement_device_type     'Bruker APEXII CCD'
_diffrn_measurement_method     '\f and \w'
_diffrn_detector_area_resol_mean     ?
_diffrn_reflns_number     10834
_diffrn_reflns_av_R_equivalents     0.0342
_diffrn_reflns_av_sigmaI/netI     0.0298
_diffrn_reflns_theta_min     2.24
_diffrn_reflns_theta_max     25.00
_diffrn_reflns_theta_full     25.00
_diffrn_measured_fraction_theta_max     0.998
_diffrn_measured_fraction_theta_full     0.998
_diffrn_reflns_limit_h_min     -12
_diffrn_reflns_limit_h_max     12
_diffrn_reflns_limit_k_min     -20
_diffrn_reflns_limit_k_max     20
_diffrn_reflns_limit_l_min     -6
_diffrn_reflns_limit_l_max     9
_refine_special_details
;
Refinement of <i>F</i>^2^ against ALL reflections. The weighted <i>R</i>-factor
<i>wR</i> and goodness of fit <i>S</i> are based on <i>F</i>^2^, conventional
<i>R</i>-factors <i>R</i> are based on <i>F</i>, with <i>F</i> set to zero for
negative <i>F</i>^2^. The threshold expression of <i>F</i>^2^ >
\s(<i>F</i>^2^) is used only for calculating <i>R</i>-factors(gt) <i>etc</i>.
and is not relevant to the choice of reflections for refinement.
<i>R</i>-factors based on <i>F</i>^2^ are statistically about twice as large
as those based on <i>F</i>, and <i>R</i>- factors based on ALL data will be
even larger.
;
_reflns_number_total     2506
_reflns_number_gt     2313
_reflns_threshold_expression     I>2sigma(I)
_refine_ls_structure_factor_coef     Fsqd
_refine_ls_matrix_type     full
_refine_ls_R_factor_all     0.0465
_refine_ls_R_factor_gt     0.0431
_refine_ls_wR_factor_gt     0.0942
_refine_ls_wR_factor_ref     0.0955
_refine_ls_goodness_of_fit_ref     1.102
_refine_ls_restrained_S_all     1.102
_refine_ls_number_reflns     2506
_refine_ls_number_parameters     183
_refine_ls_number_restraints     0
_refine_ls_hydrogen_treatment     constr
_refine_ls_weighting_scheme     calc
_refine_ls_weighting_details
         'calc w=1/[\s^2^(Fo^2^)+(0.0000P)^2^+6.7834P] where P=(Fo^2^+2Fc^2^)/3'
_atom_sites_solution_hydrogens     geom
_atom_sites_solution_primary     direct
_atom_sites_solution_secondary     difmap
_refine_ls_shift/su_max     0.000
_refine_ls_shift/su_mean     0.000
_refine_diff_density_max     0.813
_refine_diff_density_min     -1.149
_refine_ls_extinction_method     none
_refine_ls_extinction_coef     ?
loop_
    _atom_type_symbol
    _atom_type_description
    _atom_type_scat_dispersion_real
    _atom_type_scat_dispersion_imag
    _atom_type_scat_source
    'C' 'C' 0.0033 0.0016
                         'International Tables Vol C Tables 4.2.6.8 and 6.1.1.4'
    'H' 'H' 0.0000 0.0000
                         'International Tables Vol C Tables 4.2.6.8 and 6.1.1.4'
    'Cl' 'Cl' 0.1484 0.1585
                         'International Tables Vol C Tables 4.2.6.8 and 6.1.1.4'
    'Cu' 'Cu' 0.3201 1.2651
                         'International Tables Vol C Tables 4.2.6.8 and 6.1.1.4'
    'N' 'N' 0.0061 0.0033
                         'International Tables Vol C Tables 4.2.6.8 and 6.1.1.4'
    'O' 'O' 0.0106 0.0060
                         'International Tables Vol C Tables 4.2.6.8 and 6.1.1.4'
_computing_data_collection     'APEX2 (Bruker, 2007)'
_computing_cell_refinement     'SAINT (Bruker, 2007)'
_computing_data_reduction     'SAINT (Bruker, 2007)'
_computing_structure_solution     'SHELXS97 (Sheldrick, 2008)'
_computing_structure_refinement     'SHELXL97 (Sheldrick, 2008)'
_computing_molecular_graphics     'XSEED (Barbour, 2001)'
_computing_publication_material
;
SHELXL97 (Sheldrick, 2008) and publCIF (Westrip, 2010)
;
loop_
    _atom_site_type_symbol
    _atom_site_label
    _atom_site_fract_x
    _atom_site_fract_y
    _atom_site_fract_z
    _atom_site_U_iso_or_equiv
    _atom_site_adp_type
    _atom_site_calc_flag
    _atom_site_refinement_flags
    _atom_site_occupancy
    _atom_site_disorder_assembly
    _atom_site_disorder_group
    Cu Cu1 0.51091(4) 0.13385(3) 0.49248(6) 0.01131(15) Uani d . 1 . .
    Cl Cl1 0.35700(9) 0.11054(6) 0.28748(12) 0.0166(2) Uani d . 1 . .
    O O1 0.6167(3) 0.17572(17) 0.3321(4) 0.0177(6) Uani d . 1 . .
    O O2 0.1491(3) 0.09423(18) 0.8080(4) 0.0209(7) Uani d . 1 . .
    N N1 0.6497(3) 0.1116(2) 0.6556(4) 0.0152(8) Uani d . 1 . .
    N N2 0.3974(3) 0.12315(19) 0.6943(4) 0.0125(7) Uani d . 1 . .
    C C1 0.7370(4) 0.1654(2) 0.3291(5) 0.0138(8) Uani d . 1 . .
    C C2 0.7957(4) 0.1964(2) 0.1849(6) 0.0169(9) Uani d . 1 . .
    H H2 0.7470 0.2253 0.1008 0.020 Uiso calc R 1 . .
    C C3 0.9208(4) 0.1858(2) 0.1639(6) 0.0195(10) Uani d . 1 . .
    H H3 0.9571 0.2063 0.0648 0.023 Uiso calc R 1 . .
    C C4 0.9953(4) 0.1448(3) 0.2879(6) 0.0224(10) Uani d . 1 . .
    H H4 1.0816 0.1365 0.2722 0.027 Uiso calc R 1 . .
    C C5 0.9423(4) 0.1168(2) 0.4322(6) 0.0168(9) Uani d . 1 . .
    H H5 0.9939 0.0903 0.5173 0.020 Uiso calc R 1 . .
    C C6 0.8129(4) 0.1261(2) 0.4589(5) 0.0140(8) Uani d . 1 . .
    C C7 0.7669(4) 0.1010(2) 0.6241(6) 0.0141(9) Uani d . 1 . .
    C C8 0.8561(4) 0.0640(3) 0.7551(6) 0.0217(10) Uani d . 1 . .
    H H8A 0.8092 0.0353 0.8391 0.033 Uiso calc R 1 . .
    H H8B 0.9068 0.1044 0.8148 0.033 Uiso calc R 1 . .
    H H8C 0.9110 0.0279 0.6974 0.033 Uiso calc R 1 . .
    C C9 0.6058(4) 0.0955(3) 0.8300(5) 0.0171(9) Uani d . 1 . .
    H H9A 0.6696 0.1123 0.9199 0.021 Uiso calc R 1 . .
    H H9B 0.5911 0.0389 0.8440 0.021 Uiso calc R 1 . .
    C C10 0.4853(4) 0.1402(3) 0.8475(6) 0.0206(9) Uani d . 1 . .
    H H10A 0.4467 0.1245 0.9549 0.025 Uiso calc R 1 . .
    H H10B 0.5030 0.1967 0.8539 0.025 Uiso calc R 1 . .
    C C11 0.3417(4) 0.0438(2) 0.6993(5) 0.0122(8) Uani d . 1 . .
    H H11A 0.4089 0.0052 0.7246 0.015 Uiso calc R 1 . .
    H H11B 0.3010 0.0313 0.5847 0.015 Uiso calc R 1 . .
    C C12 0.2454(4) 0.0379(2) 0.8359(5) 0.0170(9) Uani d . 1 . .
    H H12A 0.2082 -0.0149 0.8327 0.020 Uiso calc R 1 . .
    H H12B 0.2875 0.0457 0.9517 0.020 Uiso calc R 1 . .
    C C13 0.2030(4) 0.1704(3) 0.8178(6) 0.0204(10) Uani d . 1 . .
    H H13A 0.2462 0.1780 0.9329 0.025 Uiso calc R 1 . .
    H H13B 0.1359 0.2100 0.8033 0.025 Uiso calc R 1 . .
    C C14 0.2951(4) 0.1817(2) 0.6801(6) 0.0187(9) Uani d . 1 . .
    H H14A 0.2506 0.1775 0.5649 0.022 Uiso calc R 1 . .
    H H14B 0.3315 0.2346 0.6906 0.022 Uiso calc R 1 . .
loop_
    _atom_site_aniso_label
    _atom_site_aniso_U_11
    _atom_site_aniso_U_22
    _atom_site_aniso_U_33
    _atom_site_aniso_U_12
    _atom_site_aniso_U_13
    _atom_site_aniso_U_23
    Cu1 0.0114(3) 0.0124(2) 0.0102(2) -0.0004(2) 0.00097(19) 0.00130(19)
    Cl1 0.0189(5) 0.0203(5) 0.0101(5) -0.0007(4) -0.0027(4) 0.0009(4)
    O1 0.0153(15) 0.0196(16) 0.0184(16) -0.0014(12) 0.0031(12) 0.0058(13)
    O2 0.0119(15) 0.0287(17) 0.0220(17) 0.0000(13) 0.0014(13) 0.0008(14)
    N1 0.0170(18) 0.0164(18) 0.0122(18) -0.0036(14) 0.0004(15) 0.0011(14)
    N2 0.0171(17) 0.0128(17) 0.0073(17) -0.0002(14) -0.0006(13) 0.0012(13)
    C1 0.015(2) 0.0110(19) 0.015(2) -0.0025(16) 0.0002(16) -0.0040(16)
    C2 0.022(2) 0.012(2) 0.017(2) -0.0015(17) 0.0020(18) 0.0000(17)
    C3 0.025(2) 0.016(2) 0.018(2) -0.0056(18) 0.0070(18) -0.0009(18)
    C4 0.016(2) 0.020(2) 0.032(3) -0.0030(18) 0.0042(19) -0.004(2)
    C5 0.015(2) 0.014(2) 0.021(2) 0.0006(16) 0.0000(18) -0.0024(17)
    C6 0.016(2) 0.011(2) 0.015(2) 0.0001(16) 0.0013(17) -0.0023(16)
    C7 0.015(2) 0.0091(19) 0.018(2) -0.0009(16) -0.0015(17) -0.0016(16)
    C8 0.013(2) 0.031(3) 0.021(2) 0.0014(19) 0.0002(18) 0.006(2)
    C9 0.018(2) 0.026(2) 0.007(2) -0.0061(18) -0.0030(17) 0.0033(17)
    C10 0.020(2) 0.022(2) 0.020(2) -0.0029(19) 0.0016(19) -0.0059(19)
    C11 0.017(2) 0.0096(19) 0.010(2) -0.0004(16) 0.0003(16) 0.0004(15)
    C12 0.018(2) 0.020(2) 0.014(2) -0.0048(17) -0.0005(17) 0.0006(17)
    C13 0.017(2) 0.022(2) 0.022(2) 0.0066(18) 0.0015(18) -0.0004(19)
    C14 0.026(2) 0.013(2) 0.016(2) 0.0030(18) 0.0002(18) 0.0008(17)
_geom_special_details
;
All e.s.d.'s (except the e.s.d. in the dihedral angle between two l.s. planes)
are estimated using the full covariance matrix. The cell e.s.d.'s are taken
into account individually in the estimation of e.s.d.'s in distances, angles
and torsion angles; correlations between e.s.d.'s in cell parameters are only
used when they are defined by crystal symmetry. An approximate (isotropic)
treatment of cell e.s.d.'s is used for estimating e.s.d.'s involving l.s.
planes.
;
loop_
    _geom_bond_atom_site_label_1
    _geom_bond_atom_site_label_2
    _geom_bond_site_symmetry_2
    _geom_bond_distance
    _geom_bond_publ_flag
    Cu1 O1 . 1.877(3) y
    Cu1 N1 . 1.932(3) y
    Cu1 N2 . 2.050(3) y
    Cu1 Cl1 . 2.2565(11) y
    O1 C1 . 1.302(5) ?
    O2 C12 . 1.422(5) ?
    O2 C13 . 1.430(5) ?
    N1 C7 . 1.306(5) ?
    N1 C9 . 1.486(5) ?
    N2 C14 . 1.485(5) ?
    N2 C11 . 1.488(5) ?
    N2 C10 . 1.500(5) ?
    C1 C2 . 1.421(6) ?
    C1 C6 . 1.426(6) ?
    C2 C3 . 1.373(6) ?
    C2 H2 . 0.9500 ?
    C3 C4 . 1.401(6) ?
    C3 H3 . 0.9500 ?
    C4 C5 . 1.374(6) ?
    C4 H4 . 0.9500 ?
    C5 C6 . 1.423(6) ?
    C5 H5 . 0.9500 ?
    C6 C7 . 1.466(6) ?
    C7 C8 . 1.495(6) ?
    C8 H8A . 0.9800 ?
    C8 H8B . 0.9800 ?
    C8 H8C . 0.9800 ?
    C9 C10 . 1.515(6) ?
    C9 H9A . 0.9900 ?
    C9 H9B . 0.9900 ?
    C10 H10A . 0.9900 ?
    C10 H10B . 0.9900 ?
    C11 C12 . 1.527(6) ?
    C11 H11A . 0.9900 ?
    C11 H11B . 0.9900 ?
    C12 H12A . 0.9900 ?
    C12 H12B . 0.9900 ?
    C13 C14 . 1.511(6) ?
    C13 H13A . 0.9900 ?
    C13 H13B . 0.9900 ?
    C14 H14A . 0.9900 ?
    C14 H14B . 0.9900 ?
loop_
    _geom_angle_atom_site_label_1
    _geom_angle_atom_site_label_2
    _geom_angle_atom_site_label_3
    _geom_angle_site_symmetry_1
    _geom_angle_site_symmetry_3
    _geom_angle
    _geom_angle_publ_flag
    O1 Cu1 N1 . . 92.21(14) y
    O1 Cu1 N2 . . 162.15(13) y
    N1 Cu1 N2 . . 87.14(14) y
    O1 Cu1 Cl1 . . 92.57(10) y
    N1 Cu1 Cl1 . . 158.07(11) y
    N2 Cu1 Cl1 . . 94.66(10) y
    C1 O1 Cu1 . . 126.7(3) ?
    C12 O2 C13 . . 109.1(3) ?
    C7 N1 C9 . . 120.4(4) ?
    C7 N1 Cu1 . . 127.9(3) ?
    C9 N1 Cu1 . . 111.1(3) ?
    C14 N2 C11 . . 109.0(3) ?
    C14 N2 C10 . . 110.6(3) ?
    C11 N2 C10 . . 113.0(3) ?
    C14 N2 Cu1 . . 110.6(2) ?
    C11 N2 Cu1 . . 111.1(2) ?
    C10 N2 Cu1 . . 102.4(2) ?
    O1 C1 C2 . . 116.7(4) ?
    O1 C1 C6 . . 125.1(4) ?
    C2 C1 C6 . . 118.2(4) ?
    C3 C2 C1 . . 121.8(4) ?
    C3 C2 H2 . . 119.1 ?
    C1 C2 H2 . . 119.1 ?
    C2 C3 C4 . . 120.3(4) ?
    C2 C3 H3 . . 119.9 ?
    C4 C3 H3 . . 119.9 ?
    C5 C4 C3 . . 119.3(4) ?
    C5 C4 H4 . . 120.3 ?
    C3 C4 H4 . . 120.3 ?
    C4 C5 C6 . . 122.3(4) ?
    C4 C5 H5 . . 118.9 ?
    C6 C5 H5 . . 118.9 ?
    C5 C6 C1 . . 118.0(4) ?
    C5 C6 C7 . . 118.5(4) ?
    C1 C6 C7 . . 123.3(4) ?
    N1 C7 C6 . . 120.1(4) ?
    N1 C7 C8 . . 120.9(4) ?
    C6 C7 C8 . . 119.0(4) ?
    C7 C8 H8A . . 109.5 ?
    C7 C8 H8B . . 109.5 ?
    H8A C8 H8B . . 109.5 ?
    C7 C8 H8C . . 109.5 ?
    H8A C8 H8C . . 109.5 ?
    H8B C8 H8C . . 109.5 ?
    N1 C9 C10 . . 107.8(3) ?
    N1 C9 H9A . . 110.1 ?
    C10 C9 H9A . . 110.1 ?
    N1 C9 H9B . . 110.1 ?
    C10 C9 H9B . . 110.1 ?
    H9A C9 H9B . . 108.5 ?
    N2 C10 C9 . . 109.1(3) ?
    N2 C10 H10A . . 109.9 ?
    C9 C10 H10A . . 109.9 ?
    N2 C10 H10B . . 109.9 ?
    C9 C10 H10B . . 109.9 ?
    H10A C10 H10B . . 108.3 ?
    N2 C11 C12 . . 111.6(3) ?
    N2 C11 H11A . . 109.3 ?
    C12 C11 H11A . . 109.3 ?
    N2 C11 H11B . . 109.3 ?
    C12 C11 H11B . . 109.3 ?
    H11A C11 H11B . . 108.0 ?
    O2 C12 C11 . . 111.3(3) ?
    O2 C12 H12A . . 109.4 ?
    C11 C12 H12A . . 109.4 ?
    O2 C12 H12B . . 109.4 ?
    C11 C12 H12B . . 109.4 ?
    H12A C12 H12B . . 108.0 ?
    O2 C13 C14 . . 111.0(4) ?
    O2 C13 H13A . . 109.4 ?
    C14 C13 H13A . . 109.4 ?
    O2 C13 H13B . . 109.4 ?
    C14 C13 H13B . . 109.4 ?
    H13A C13 H13B . . 108.0 ?
    N2 C14 C13 . . 111.8(3) ?
    N2 C14 H14A . . 109.3 ?
    C13 C14 H14A . . 109.3 ?
    N2 C14 H14B . . 109.3 ?
    C13 C14 H14B . . 109.3 ?
    H14A C14 H14B . . 107.9 ?
loop_
    _geom_hbond_atom_site_label_D
    _geom_hbond_atom_site_label_H
    _geom_hbond_atom_site_label_A
    _geom_hbond_site_symmetry_A
    _geom_hbond_distance_DH
    _geom_hbond_distance_HA
    _geom_hbond_distance_DA
    _geom_hbond_angle_DHA
    _geom_hbond_publ_flag
    C14 H14A Cl1 . 0.99 2.75 3.386(4) 123 y
    C11 H11B Cl1 . 0.99 2.78 3.409(4) 122 y
    C14 H14B Cl1 4_566 0.99 2.77 3.713(4) 159 y
    C10 H10B O1 4_566 0.99 2.52 3.465(5) 160 y
    C9 H9B Cl1 3_656 0.99 2.83 3.680(5) 144 y
data_global
_journal_date_recd_electronic     2010-12-02
_journal_date_accepted     2010-12-06
_journal_name_full     'Acta Crystallographica, Section E'
_journal_year     2011
_journal_volume     67
_journal_issue      1
_journal_page_first     m57
_journal_page_last     m57
_journal_paper_category     QM
_journal_coeditor_code     GK2329
_publ_contact_author_name     'Hamid Khaledi'
_publ_contact_author_address
;
Department of Chemistry, University of Malaya, 50603 Kuala Lumpur, Malaysia
;
_publ_contact_author_email     khaledi@siswa.um.edu.my
_publ_contact_author_fax     '+603-79674193'
_publ_contact_author_phone     '+603-79674246'
_publ_section_title
;\
Chlorido(2-{1-[(2-morpholinoethyl)imino]ethyl}phenolato-\
\k^3^<i>N</i>,<i>N</i>',<i>O</i>)copper(II)
;
loop_
    _publ_author_name
    _publ_author_footnote
    _publ_author_address
    'Ikmal Hisham, Nurul Azimah' .
;
Department of Chemistry, University of Malaya, 50603 Kuala Lumpur, Malaysia
;
    'Suleiman Gwaram, Nura' .
;
Department of Chemistry, University of Malaya, 50603 Kuala Lumpur, Malaysia
;
    'Khaledi, Hamid' .
;
Department of Chemistry, University of Malaya, 50603 Kuala Lumpur, Malaysia
;
    'Mohd Ali, Hapipah' .
;
Department of Chemistry, University of Malaya, 50603 Kuala Lumpur, Malaysia
;
