# Supplementary material for: Chlorido(2-{1-[(2-morpholino­eth­yl)imino]­eth­yl}phenolato-κ3 N,N′,O)copper(II)
Source: Acta Crystallogr Sect E Struct Rep Online. 2010 Dec 11;67(Pt 1):m57. doi: 10.1107/S1600536810051160 (PMC3050288; doi:10.1107/S1600536810051160)
Supplement: Supplementary file 2 [file e-67-00m57-Isup2.hkl]

# 
# h,k,l, Fc-squared, Fo-squared, sigma(Fo-squared) and status flag 
# 
data_I
_shelx_title ' sad in P-1' 
_shelx_refln_list_code          4 
_shelx_F_calc_maximum      321.40 
_exptl_crystal_F_000       716.00 
_reflns_d_resolution_high  0.8409 
 
loop_ 
 _symmetry_equiv_pos_as_xyz 
 'x, y, z' 
 '-x, y+1/2, -z+1/2' 
 '-x, -y, -z' 
 'x, -y-1/2, z-1/2' 
 
_cell_length_a    10.7122 
_cell_length_b    17.1657 
_cell_length_c     7.7638 
_cell_angle_alpha  90.000 
_cell_angle_beta   93.493 
_cell_angle_gamma  90.000 
 
_shelx_F_squared_multiplier     1.000 
 
loop_ 
 _refln_index_h 
 _refln_index_k 
 _refln_index_l 
 _refln_F_squared_calc 
 _refln_F_squared_meas 
 _refln_F_squared_sigma 
 _refln_observed_status 
   2   0   0      237.00      196.86     28.44 o 
   3   0   0     1813.97     1622.55     28.61 o 
   4   0   0      826.01      639.04     13.66 o 
   5   0   0      564.65      373.64     44.92 o 
   6   0   0     9349.57     9178.01    221.37 o 
   7   0   0    13432.25    13202.93    314.10 o 
   8   0   0     9086.06     8820.52    218.32 o 
   9   0   0     3542.47     3525.46    101.16 o 
  10   0   0      413.17      552.34     38.49 o 
  11   0   0      384.90      395.25     39.94 o 
  12   0   0      831.94      800.79     42.10 o 
   1   1   0      463.85      474.16      8.12 o 
   2   1   0     1541.35     1488.53     19.28 o 
   3   1   0      683.36      634.70     34.47 o 
   4   1   0      328.98      305.98     13.58 o 
   5   1   0     3393.01     3309.95     70.23 o 
   6   1   0       26.58      101.24      7.31 o 
   7   1   0       75.15       87.50      7.07 o 
   8   1   0      280.06      347.36     22.34 o 
   9   1   0      108.01      139.57     15.51 o 
  10   1   0      746.23      684.28     28.77 o 
  11   1   0      496.06      503.49     30.61 o 
  12   1   0      632.04      677.69     36.64 o 
   0   2   0       36.61       -6.19      6.19 o 
   1   2   0        0.73        0.56      1.77 o 
   2   2   0      593.78      605.13     13.26 o 
   3   2   0      238.36      215.10      8.76 o 
   4   2   0     1879.32     1945.49     38.09 o 
   5   2   0       67.38       72.88      8.04 o 
   6   2   0       34.54       78.50      9.00 o 
   7   2   0      159.46      191.48     13.98 o 
   8   2   0       39.08       49.58      9.56 o 
   9   2   0      174.40      194.61     15.75 o 
  10   2   0     1045.09      999.82     30.69 o 
  11   2   0       35.78       30.86     13.42 o 
  12   2   0       57.82       54.40     12.86 o 
   1   3   0      364.96      451.10      6.75 o 
   2   3   0     1757.53     1844.41     37.77 o 
   3   3   0       45.96       57.13      5.62 o 
   4   3   0      328.63      292.16      8.68 o 
   5   3   0     2593.37     2367.98     56.73 o 
   6   3   0      571.01      503.57     17.03 o 
   7   3   0      492.71      493.20     18.16 o 
   8   3   0       17.22       13.74      8.20 o 
   9   3   0       26.84       26.68      9.48 o 
  10   3   0       53.30       69.67     12.29 o 
  11   3   0      620.89      664.59     33.83 o 
  12   3   0      831.09      835.26     35.52 o 
   0   4   0   103295.05   106720.37   1738.50 o 
   1   4   0    18790.59    19003.49    219.84 o 
   2   4   0    12063.45    12010.99    163.12 o 
   3   4   0     2402.40     2335.04     38.49 o 
   4   4   0     1046.17      922.53     19.53 o 
   5   4   0     1144.20      859.29     18.16 o 
   6   4   0     9275.38     9064.79    154.76 o 
   7   4   0     8466.05     8537.04    148.09 o 
   8   4   0     6006.55     5707.67    104.86 o 
   9   4   0     3136.77     3022.69     63.32 o 
  10   4   0      576.03      639.52     38.89 o 
  11   4   0      238.42      253.67     19.77 o 
  12   4   0      569.56      645.23     39.69 o 
   1   5   0      856.17      961.01     16.31 o 
   2   5   0      212.55      225.87      6.03 o 
   3   5   0        2.32       11.09      3.29 o 
   4   5   0       72.08      125.27      7.95 o 
   5   5   0     1139.57     1059.69     22.82 o 
   6   5   0      169.59      158.94      8.44 o 
   7   5   0      462.96      437.76     17.28 o 
   8   5   0      681.07      656.24     24.35 o 
   9   5   0      865.42      817.26     26.44 o 
  10   5   0      731.79      669.58     24.83 o 
  11   5   0       83.13       67.82     12.94 o 
  12   5   0      224.45      239.93     27.64 o 
   0   6   0     1688.81     1730.15     38.09 o 
   1   6   0      768.61      798.86     14.62 o 
   2   6   0      896.96      856.72     15.27 o 
   3   6   0      898.66      903.80     15.59 o 
   4   6   0     7506.72     7789.03    117.88 o 
   5   6   0      611.60      595.97     15.83 o 
   6   6   0       25.06       61.31      7.55 o 
   7   6   0      281.29      321.65     23.70 o 
   8   6   0       19.00       25.71      7.87 o 
   9   6   0      423.44      461.87     21.70 o 
  10   6   0     2252.04     2256.94     48.85 o 
  11   6   0        7.11       10.12      9.56 o 
  12   6   0       26.16       25.95     11.25 o 
   1   7   0        1.39        7.71      3.13 o 
   2   7   0      206.75      196.62      7.47 o 
   3   7   0     3461.83     3719.59     50.14 o 
   4   7   0        4.17       25.95      4.42 o 
   5   7   0     3001.18     2939.29     50.06 o 
   6   7   0      423.82      468.37     15.27 o 
   7   7   0      829.87      798.70     21.61 o 
   8   7   0      295.27      313.78     17.03 o 
   9   7   0      129.36      129.85     12.53 o 
  10   7   0      124.08      130.09     13.74 o 
  11   7   0      117.35      163.12     20.49 o 
   0   8   0     9263.31     9324.89    184.01 o 
   1   8   0    11358.81    11772.26    161.67 o 
   2   8   0    11665.10    11721.32    196.94 o 
   3   8   0     1607.74     1566.39     26.28 o 
   4   8   0     1986.49     1807.61     29.89 o 
   5   8   0     1622.06     1440.16     30.53 o 
   6   8   0     5584.47     5612.69     90.16 o 
   7   8   0     5004.91     4901.25     81.40 o 
   8   8   0     2473.89     2475.41     48.05 o 
   9   8   0     1092.73     1007.38     27.40 o 
  10   8   0      268.69      298.83     18.80 o 
  11   8   0      216.35      249.57     18.48 o 
   1   9   0      265.51      346.24     15.59 o 
   2   9   0      361.48      434.14     11.49 o 
   3   9   0        6.21       19.93      3.62 o 
   4   9   0      230.87      253.27     10.69 o 
   5   9   0       60.17       55.12      6.59 o 
   6   9   0     1654.98     1632.44     32.46 o 
   7   9   0     2114.44     2092.86     40.82 o 
   8   9   0       94.20      101.81     11.17 o 
   9   9   0      498.29      540.69     23.30 o 
  10   9   0      518.29      545.11     23.70 o 
  11   9   0      406.35      418.80     30.86 o 
   0  10   0      129.81      183.85     16.63 o 
   1  10   0      883.11      876.32     16.95 o 
   2  10   0     2934.87     2911.73     45.56 o 
   3  10   0     2590.61     2410.25     39.85 o 
   4  10   0     6358.35     6517.94     87.02 o 
   5  10   0     2121.05     2165.98     40.10 o 
   6  10   0      828.69      743.50     19.20 o 
   7  10   0       19.25       43.47      7.95 o 
   8  10   0      468.14      462.19     22.02 o 
   9  10   0      239.65      248.69     30.13 o 
  10  10   0      754.80      782.55     34.23 o 
  11  10   0      240.41      292.00     26.68 o 
   1  11   0      161.02      173.72      9.56 o 
   2  11   0     1687.70     1581.98     28.20 o 
   3  11   0      204.85      241.06     11.41 o 
   4  11   0      180.63      168.02     10.37 o 
   5  11   0     1147.49     1071.82     28.61 o 
   6  11   0        2.20        7.79      9.40 o 
   7  11   0      639.28      650.69     27.08 o 
   8  11   0      218.87      238.08     24.43 o 
   9  11   0      837.36      677.45     30.69 o 
  10  11   0        8.41       10.37     13.50 o 
   0  12   0     6263.86     6217.10    162.15 o 
   1  12   0     3982.15     4139.03     70.79 o 
   2  12   0     2962.28     3009.11     47.73 o 
   3  12   0      936.34      880.98     19.69 o 
   4  12   0     1133.93     1096.25     26.68 o 
   5  12   0     1314.07     1388.01     31.26 o 
   6  12   0     2618.44     2573.61     63.24 o 
   7  12   0     3700.84     3404.93    118.60 o 
   8  12   0      565.16      551.46     29.17 o 
   9  12   0      238.15      246.60     22.82 o 
  10  12   0      143.43      146.00     20.73 o 
   1  13   0       89.14       96.50     11.01 o 
   2  13   0      484.33      540.53     21.78 o 
   3  13   0        6.38       14.62      5.38 o 
   4  13   0      427.59      400.80     15.43 o 
   5  13   0       20.13       26.36      7.87 o 
   6  13   0      712.46      663.47     23.38 o 
   7  13   0     2147.33     2004.55     54.80 o 
   8  13   0      350.20      413.49     27.56 o 
   9  13   0      406.13      443.46     30.05 o 
   0  14   0     1108.92     1059.85     42.99 o 
   1  14   0      210.73      232.30     16.23 o 
   2  14   0     5583.45     5550.50    106.55 o 
   3  14   0     6022.61     6239.12    118.76 o 
   4  14   0     4342.40     4234.33     86.22 o 
   5  14   0     1622.57     1529.83     31.66 o 
   6  14   0     1357.78     1356.11     35.92 o 
   7  14   0      118.03      131.54     14.54 o 
   8  14   0      226.76      253.11     22.42 o 
   9  14   0      375.47      392.44     28.53 o 
   1  15   0      151.90      168.74     14.38 o 
   2  15   0     1380.12     1368.96     37.04 o 
   3  15   0       78.56      108.40     13.42 o 
   4  15   0       70.23       70.07     12.62 o 
   5  15   0      159.27      166.65     16.63 o 
   6  15   0       17.51        6.43     11.33 o 
   7  15   0       37.49       19.53     24.59 o 
   8  15   0       32.62       17.52     18.64 o 
   0  16   0     1853.79     1922.67     66.93 o 
   1  16   0      943.16      943.42     30.21 o 
   2  16   0     1334.38     1329.91     37.60 o 
   3  16   0      682.16      791.79     27.88 o 
   4  16   0      135.64      171.15     17.52 o 
   5  16   0      619.55      677.93     28.93 o 
   6  16   0      626.66      697.62     33.83 o 
   7  16   0      939.04      854.95     44.43 o 
   1  17   0      332.23      355.64     22.10 o 
   2  17   0        6.82       27.88     10.53 o 
   3  17   0      209.59      184.97     17.28 o 
   4  17   0      134.11      112.98     15.11 o 
   5  17   0      123.89      122.30     16.39 o 
   6  17   0        2.24        1.53     12.53 o 
   7  17   0      876.02      772.19     43.31 o 
   0  18   0       83.99      113.78     21.29 o 
   1  18   0      322.07      388.58     25.95 o 
   2  18   0     2394.70     2379.39     57.85 o 
   3  18   0     3532.48     3540.65     78.26 o 
   4  18   0     3030.60     2893.89     67.82 o 
   5  18   0     1160.53     1124.85     37.20 o 
   1  19   0        2.59        3.29     10.93 o 
   2  19   0      143.70      168.34     18.16 o 
   3  19   0        3.27       10.77     11.97 o 
   4  19   0       94.29      103.65     16.39 o 
   0  20   0      209.79      252.55     30.13 o 
   1  20   0      270.86      334.67     24.51 o 
   2  20   0      241.32      277.38     22.18 o 
 -12   1   1        2.37       38.57     11.33 o 
 -11   1   1       24.30       41.94     11.25 o 
 -10   1   1      236.85      303.73     20.01 o 
  -9   1   1     1599.47     1453.01     73.04 o 
  -8   1   1     2266.09     2143.40     66.85 o 
  -7   1   1     2113.51     2321.54     55.52 o 
  -6   1   1     1066.87     1445.70     39.05 o 
  -5   1   1        4.96       14.22      5.46 o 
  -4   1   1      604.07     1021.20     53.84 o 
  -3   1   1     1886.43     1714.16     22.82 o 
  -2   1   1     7117.89     7241.75     87.83 o 
  -1   1   1     1401.81     1686.11    104.94 o 
   0   1   1    10129.14    10486.06    108.07 o 
   1   1   1     7266.73     7376.26     96.02 o 
   2   1   1      471.73      382.96     23.22 o 
   3   1   1       26.90       57.13      4.58 o 
   4   1   1     3547.92     3517.83     45.88 o 
   5   1   1     5259.40     5168.02    106.07 o 
   6   1   1     3682.99     3584.84     56.41 o 
   7   1   1     2688.82     2776.33     45.64 o 
   8   1   1      105.99      167.86     21.86 o 
   9   1   1       93.47      142.63     26.68 o 
  10   1   1      289.36      352.35     24.83 o 
  11   1   1      355.21      402.89     27.64 o 
  12   1   1      689.61      695.85     54.24 o 
 -12   2   1      606.12      628.27     51.83 o 
 -10   2   1      554.64      595.97     37.60 o 
  -9   2   1      876.41     1026.74     29.97 o 
  -8   2   1     1301.90     1312.23     40.90 o 
  -7   2   1     4666.44     4464.38     72.80 o 
  -6   2   1      489.72      390.11     14.62 o 
  -5   2   1      872.03     1081.78     25.23 o 
  -4   2   1     1948.27     2024.88     33.11 o 
  -3   2   1     4149.21     4417.85     59.62 o 
  -2   2   1      111.08       97.79      5.71 o 
  -1   2   1      347.28      353.31      8.76 o 
   0   2   1      888.81      798.46     12.53 o 
   1   2   1     4601.88     4580.73     62.27 o 
   2   2   1     2738.11     2822.05     43.23 o 
   3   2   1     4375.78     4526.25     62.11 o 
   4   2   1     1112.18     1219.35     25.87 o 
   5   2   1     2099.82     2238.46     31.50 o 
   6   2   1      219.03      273.44      9.24 o 
   8   2   1      436.47      545.51     33.02 o 
   9   2   1     1550.57     1651.88     41.14 o 
  10   2   1     1362.16     1393.23     38.25 o 
  11   2   1     3155.02     2959.06     96.50 o 
  12   2   1      866.03      870.22     31.50 o 
 -12   3   1       16.21       62.19     14.95 o 
 -11   3   1       50.97      170.03     29.57 o 
 -10   3   1       72.82      156.12     14.22 o 
  -9   3   1     3403.15     3330.04     68.14 o 
  -8   3   1     4430.00     4434.24     84.21 o 
  -7   3   1     1930.42     1933.36     42.27 o 
  -6   3   1     1623.35     1680.17     36.56 o 
  -4   3   1      943.94     1370.25     30.77 o 
  -3   3   1     1042.83      966.64     48.37 o 
  -2   3   1     7577.02     7500.49    100.04 o 
  -1   3   1     1001.80      939.56     18.40 o 
   0   3   1    13087.79    13608.39    200.08 o 
   1   3   1    16060.09    16477.21    238.08 o 
   2   3   1       79.16       62.19      4.42 o 
   3   3   1     2069.19     2031.87     28.20 o 
   4   3   1     6696.12     6823.76     92.89 o 
   5   3   1     4379.86     4331.23     61.63 o 
   6   3   1     2122.27     2055.09     29.97 o 
   7   3   1     1410.18     1469.56     25.79 o 
   8   3   1      479.55      932.57     78.91 o 
   9   3   1      381.70      702.12     28.20 o 
  10   3   1     1067.11     1050.21     32.38 o 
  11   3   1     1604.51     1622.15     45.64 o 
  12   3   1      948.73      983.75     33.51 o 
 -12   4   1      159.99      202.01     19.45 o 
 -11   4   1      327.11      392.76     24.11 o 
 -10   4   1        4.04       29.89      9.64 o 
  -9   4   1      201.58      257.61     17.92 o 
  -8   4   1      500.54      519.56     21.61 o 
  -7   4   1       26.34       39.77      8.36 o 
  -6   4   1      201.13      247.24     16.87 o 
  -5   4   1      757.61      877.29     18.16 o 
  -4   4   1       86.15      151.95     13.10 o 
  -3   4   1      460.29      445.39     13.74 o 
  -2   4   1      460.25      497.30     22.82 o 
  -1   4   1      907.85      917.22     16.87 o 
   0   4   1     9445.43    10285.18    169.38 o 
   1   4   1      386.18      435.43     11.97 o 
   2   4   1     2170.77     2212.66     32.06 o 
   3   4   1      116.78      164.88     10.29 o 
   4   4   1     1380.41     1545.50     23.30 o 
   5   4   1       96.37      176.53     10.12 o 
   6   4   1      104.73      108.88      6.59 o 
   7   4   1       77.96       80.03     10.20 o 
   8   4   1      211.17      227.32     16.07 o 
   9   4   1       10.59       28.20      9.40 o 
  10   4   1      337.08      357.97     28.93 o 
  11   4   1       25.48       40.42     11.49 o 
  12   4   1      102.73      129.21     15.83 o 
 -12   5   1       35.30      101.81     13.90 o 
 -11   5   1       57.82       53.51     12.13 o 
 -10   5   1      267.12      300.44     26.19 o 
  -9   5   1      530.83      574.12     22.82 o 
  -8   5   1     2172.50     2147.09     47.33 o 
  -7   5   1     1496.15     1981.97     51.99 o 
  -6   5   1      258.27      942.53     49.26 o 
  -5   5   1        6.79       71.27      7.55 o 
  -4   5   1      316.07      791.47     41.62 o 
  -3   5   1     1056.89     1059.45     24.91 o 
  -2   5   1     9128.70     9131.56    123.66 o 
  -1   5   1    14226.19    14222.93    287.66 o 
   0   5   1     7395.07     7738.57    114.26 o 
   1   5   1     7152.96     7815.07    115.63 o 
   2   5   1     1154.71     1366.55     25.23 o 
   3   5   1     1377.20     1426.90     22.90 o 
   4   5   1     4801.99     4790.29     62.59 o 
   5   5   1     1418.10     1307.01     21.37 o 
   6   5   1     4673.21     4530.19     67.42 o 
   7   5   1     4168.72     4154.14     71.11 o 
   8   5   1      368.49      686.77     49.98 o 
   9   5   1       20.55       74.49     11.49 o 
  10   5   1        1.50       36.72      9.88 o 
  11   5   1       92.71      100.84     16.23 o 
  12   5   1      839.65      829.24     28.77 o 
 -12   6   1      607.61      619.92     32.46 o 
 -11   6   1       46.88      120.69     12.94 o 
 -10   6   1       18.05      156.61     15.43 o 
  -9   6   1       33.82       95.46     10.61 o 
  -8   6   1     1597.17     1564.62     34.63 o 
  -7   6   1     2670.79     2682.48     49.26 o 
  -6   6   1     2097.18     1987.19     37.60 o 
  -5   6   1     1726.99     1741.48     32.62 o 
  -4   6   1      310.25      322.86     11.89 o 
  -3   6   1      569.03      769.53     40.98 o 
  -2   6   1     1027.89     1164.14     18.32 o 
  -1   6   1      473.23      479.78     25.15 o 
   0   6   1      728.38      685.24     13.90 o 
   1   6   1     1309.95     1440.56     29.81 o 
   2   6   1        5.24       23.30      7.95 o 
   3   6   1     2466.24     2602.69     36.40 o 
   4   6   1      308.31      293.29     10.45 o 
   5   6   1      250.97      325.11     41.70 o 
   6   6   1       76.60      153.15     14.14 o 
   7   6   1     1302.62     1656.62     59.22 o 
   8   6   1      408.07      574.60     42.67 o 
   9   6   1      899.10      872.31     25.47 o 
  10   6   1     2357.44     2242.79     51.35 o 
  11   6   1     1182.51     1122.52     31.98 o 
 -11   7   1       95.85      146.48     20.09 o 
 -10   7   1      535.21      623.37     23.38 o 
  -9   7   1     1176.36     1352.57     32.62 o 
  -8   7   1     2217.82     2280.80     45.16 o 
  -7   7   1     2442.29     2448.58     46.12 o 
  -6   7   1     2057.20     2212.50     40.82 o 
  -5   7   1      906.50     1149.12     32.62 o 
  -4   7   1     1298.18     1685.79     37.12 o 
  -3   7   1     2955.17     3126.35    118.44 o 
  -2   7   1     2857.78     2778.10     38.17 o 
  -1   7   1     2958.06     2806.31     46.28 o 
   0   7   1     9956.90    10308.56    172.44 o 
   1   7   1     3724.18     3602.20     66.61 o 
   2   7   1     4861.78     4708.08     62.59 o 
   3   7   1     4961.69     5116.27     67.25 o 
   4   7   1     4468.95     4431.91     69.99 o 
   5   7   1     3150.82     3047.04     47.01 o 
   6   7   1     2210.80     2108.85     35.68 o 
   7   7   1     1251.90     1467.39     43.55 o 
   8   7   1      509.20      786.01     38.01 o 
   9   7   1     1640.49     1721.55     40.34 o 
  10   7   1      977.06     1027.71     33.99 o 
  11   7   1      774.73      749.12     26.19 o 
 -11   8   1      639.98      670.78     32.62 o 
 -10   8   1      550.47      576.69     23.46 o 
  -9   8   1      501.69      526.07     22.98 o 
  -8   8   1      404.82      433.90     19.69 o 
  -7   8   1      835.09      965.92     24.11 o 
  -6   8   1       17.92       46.52      8.20 o 
  -5   8   1       17.56       43.07      8.76 o 
  -4   8   1       91.40      112.01      7.79 o 
  -3   8   1      239.49      255.20     10.53 o 
  -2   8   1      934.40      922.61     15.91 o 
  -1   8   1      149.63      210.44     13.98 o 
   0   8   1       14.96       33.43      5.71 o 
   1   8   1      779.38      875.28     22.18 o 
   2   8   1       22.83       34.95      5.62 o 
   3   8   1       20.79       28.93      3.86 o 
   4   8   1      222.51      269.26      9.48 o 
   5   8   1      415.11      463.71     13.98 o 
   6   8   1      177.74      196.06     10.37 o 
   7   8   1     1075.78     1101.47     26.36 o 
   8   8   1        2.21       21.21      7.79 o 
   9   8   1        0.84       29.17      8.68 o 
  10   8   1       95.31      157.81     17.36 o 
  11   8   1       60.95      119.56     13.90 o 
 -11   9   1        0.39        1.61     11.33 o 
 -10   9   1      132.45      189.71     21.86 o 
  -9   9   1      584.18      650.77     28.61 o 
  -8   9   1     1250.52     1362.86     31.34 o 
  -7   9   1      582.23      773.23     23.78 o 
  -6   9   1      335.57      663.71     29.17 o 
  -5   9   1       74.89      140.21     19.45 o 
  -4   9   1      152.26      303.65     47.81 o 
  -3   9   1      131.34      120.29      9.80 o 
  -2   9   1     5953.55     6085.81     79.55 o 
  -1   9   1     4644.50     4885.42     77.86 o 
   0   9   1     1626.50     1634.29     35.68 o 
   1   9   1     2063.99     2349.74     55.12 o 
   2   9   1     2130.23     2483.45     87.50 o 
   3   9   1      503.33      596.62     12.62 o 
   4   9   1     1961.39     1905.23     29.41 o 
   5   9   1      560.04      535.79     14.62 o 
   6   9   1     2351.95     2263.93     38.09 o 
   7   9   1     1598.75     1585.35     33.59 o 
   8   9   1      764.29      879.86     24.11 o 
   9   9   1      219.78      332.50     20.57 o 
  10   9   1       82.96      120.05     19.93 o 
  11   9   1      109.22      116.43     20.17 o 
 -11  10   1      148.79      130.41     20.17 o 
 -10  10   1      267.67      323.82     26.28 o 
  -9  10   1       35.75       54.88     13.98 o 
  -8  10   1      232.49      313.45     24.51 o 
  -7  10   1      854.53      947.27     27.32 o 
  -6  10   1     2055.15     2027.53     43.39 o 
  -5  10   1      817.93      784.72     19.69 o 
  -4  10   1       85.80       87.74      8.12 o 
  -3  10   1      291.53      298.91      9.16 o 
  -2  10   1      331.43      375.41      9.16 o 
  -1  10   1      138.52      222.82     13.42 o 
   0  10   1        0.21       -2.25      5.14 o 
   1  10   1      484.24      609.95     16.15 o 
   2  10   1       14.47       27.64      6.19 o 
   3  10   1        6.25        6.19      4.42 o 
   4  10   1       83.26       98.03      5.71 o 
   5  10   1      467.29      516.67     14.30 o 
   6  10   1       67.91      169.30     15.43 o 
   7  10   1      858.71      885.00     61.31 o 
   8  10   1      723.64      690.39     29.17 o 
   9  10   1      375.92      360.62     26.84 o 
  10  10   1      721.96      725.58     33.02 o 
 -10  11   1     1174.99     1157.23     42.91 o 
  -9  11   1      288.05      374.04     27.96 o 
  -8  11   1       72.38      148.41     16.47 o 
  -7  11   1     1616.07     1790.01     49.66 o 
  -6  11   1     3401.89     3320.72     77.14 o 
  -5  11   1     1395.36     1450.84     42.51 o 
  -4  11   1     1729.85     1680.33     36.56 o 
  -3  11   1     3692.21     3895.96     71.03 o 
  -2  11   1     1139.08     1291.91     98.75 o 
  -1  11   1     2548.49     2378.43     42.27 o 
   0  11   1     3793.59     3739.36     63.48 o 
   1  11   1     1547.51     1574.18     40.98 o 
   2  11   1     8007.74     7936.08    126.72 o 
   3  11   1     3964.22     4286.24     83.41 o 
   4  11   1     1316.47     1311.83     39.21 o 
   5  11   1     1765.10     1712.47     39.29 o 
   6  11   1     1453.12     1856.38     72.80 o 
   7  11   1     1337.82     1435.33     43.07 o 
   8  11   1     1202.95     1098.98     38.01 o 
   9  11   1     1782.82     1615.08     50.30 o 
  10  11   1      558.17      639.52     43.79 o 
 -10  12   1      808.15      818.39     35.92 o 
  -9  12   1       14.52       20.97     13.34 o 
  -8  12   1      140.01      186.18     32.78 o 
  -7  12   1      167.87      287.10     20.81 o 
  -6  12   1       54.47       53.76     11.41 o 
  -5  12   1       33.80       36.00      7.79 o 
  -4  12   1     1096.34     1112.16     23.78 o 
  -3  12   1      222.79      257.53     19.28 o 
  -2  12   1       16.38       18.56      4.74 o 
  -1  12   1      131.53      155.32     12.29 o 
   0  12   1       87.61       79.23      7.39 o 
   1  12   1      181.96      181.27     11.09 o 
   2  12   1      200.32      222.98     16.39 o 
   3  12   1       26.23       42.02      6.43 o 
   4  12   1      372.47      492.00     17.36 o 
   5  12   1       91.21      122.70     10.53 o 
   6  12   1      491.38      491.60     26.36 o 
   7  12   1     1725.85     1622.15     46.85 o 
   8  12   1      214.32      253.35     21.94 o 
   9  12   1      101.49       75.13     15.99 o 
  10  12   1       31.93      110.73     17.84 o 
  -9  13   1      745.51      798.06     34.07 o 
  -8  13   1      115.13      201.44     20.25 o 
  -7  13   1      234.88      253.35     20.97 o 
  -6  13   1       15.77       36.72      9.56 o 
  -5  13   1      397.99      474.40     18.24 o 
  -4  13   1      256.98      313.13     14.14 o 
  -3  13   1        3.99        4.02      7.79 o 
  -2  13   1      614.28      692.16     23.22 o 
  -1  13   1      132.33      121.57     12.05 o 
   0  13   1      397.99      455.44     19.77 o 
   1  13   1       65.44       66.05      9.80 o 
   2  13   1      351.52      435.67     22.18 o 
   3  13   1       88.24      107.59     11.73 o 
   4  13   1        5.18       18.56      6.19 o 
   5  13   1      361.58      458.17     17.60 o 
   6  13   1      355.22      430.69     22.02 o 
   7  13   1       76.61       66.61     13.34 o 
   8  13   1      180.48      270.71     22.98 o 
   9  13   1      249.13      357.89     26.84 o 
  -9  14   1       57.88       79.79     16.55 o 
  -8  14   1       10.65       28.28     11.33 o 
  -7  14   1      993.47     1039.60     36.96 o 
  -6  14   1      190.48      195.66     16.39 o 
  -5  14   1       27.90       43.39     12.21 o 
  -4  14   1       46.68       43.39     10.53 o 
  -3  14   1      583.16      552.10     22.18 o 
  -2  14   1        0.22       -3.78      7.31 o 
  -1  14   1      207.11      231.09     16.15 o 
   0  14   1       74.22       88.79     11.33 o 
   1  14   1       75.55      109.52     12.29 o 
   2  14   1       12.80       25.95      8.76 o 
   3  14   1       13.35       35.19      9.56 o 
   4  14   1      128.76      167.86     11.33 o 
   5  14   1      274.80      292.40     15.19 o 
   6  14   1       13.73       13.74      8.92 o 
   7  14   1       39.27      106.71     12.45 o 
   8  14   1      339.12      313.21     21.53 o 
   9  14   1      127.86      153.96     20.09 o 
  -8  15   1       40.36      150.26     23.22 o 
  -7  15   1      478.84      493.12     37.52 o 
  -6  15   1     2578.48     2453.48     67.66 o 
  -5  15   1     1062.89     1175.80     40.82 o 
  -4  15   1     1275.60     1375.15     55.93 o 
  -3  15   1     1394.49     1869.08     96.34 o 
  -2  15   1      766.47      945.10     55.20 o 
  -1  15   1     1477.83     1510.78     39.37 o 
   0  15   1     1567.46     1546.70     40.26 o 
   1  15   1     1475.06     1566.47     40.50 o 
   2  15   1     3832.10     3716.94     77.30 o 
   3  15   1     3663.92     3782.99     78.83 o 
   4  15   1     1364.10     1395.64     39.37 o 
   5  15   1      746.94      804.25     28.61 o 
   6  15   1      326.54      463.07     48.13 o 
   7  15   1      581.67      671.50     38.33 o 
   8  15   1     1219.97     1121.96     40.50 o 
  -7  16   1       57.13      129.53     22.42 o 
  -6  16   1      309.49      347.44     26.36 o 
  -5  16   1       21.39       28.61     12.53 o 
  -4  16   1      639.13      630.77     26.44 o 
  -3  16   1      442.85      437.28     38.57 o 
  -2  16   1        2.23       18.96      9.24 o 
  -1  16   1      395.04      381.91     21.61 o 
   0  16   1        1.78       13.34      9.16 o 
   1  16   1      100.73      138.61     14.06 o 
   2  16   1      352.44      401.92     22.82 o 
   3  16   1        0.20       42.35     11.01 o 
   4  16   1      171.59      268.70     27.16 o 
   5  16   1       57.97       68.06     13.42 o 
   6  16   1      295.95      316.83     30.94 o 
   7  16   1      581.20      660.09     44.84 o 
  -6  17   1        2.90       -1.29     12.21 o 
  -5  17   1      697.43      647.32     32.38 o 
  -4  17   1      202.44      244.99     19.69 o 
  -3  17   1      113.23      128.24     14.95 o 
  -2  17   1       68.55       81.64     12.94 o 
  -1  17   1       12.94       16.63      9.56 o 
   0  17   1      215.31      246.60     24.35 o 
   1  17   1       17.96       11.73      9.64 o 
   2  17   1       65.01       86.38     13.02 o 
   3  17   1       85.94      132.10     16.55 o 
   4  17   1      110.06      124.31     15.35 o 
   5  17   1       99.68      247.32     23.70 o 
   6  17   1       22.60       44.60     15.11 o 
  -5  18   1        1.36       -4.18     10.53 o 
  -4  18   1       17.27       25.79     11.81 o 
  -3  18   1      170.95      143.35     19.93 o 
  -2  18   1        6.08       21.61     10.85 o 
  -1  18   1        2.30        1.61      9.24 o 
   0  18   1      109.60      131.62     15.19 o 
   1  18   1        0.01       11.41      9.72 o 
   2  18   1       30.04       47.97     12.29 o 
   3  18   1       40.68       70.39     13.66 o 
   4  18   1      133.28      163.84     17.76 o 
   5  18   1        1.45        0.88     12.29 o 
  -4  19   1      968.57     1058.24     36.48 o 
  -3  19   1      617.62      869.73     32.38 o 
  -2  19   1      235.88      415.98     50.38 o 
  -1  19   1      134.08      647.00     53.68 o 
   0  19   1      727.49      766.88     29.33 o 
   1  19   1     2548.18     2446.01     59.78 o 
   2  19   1     2214.23     2143.48     67.82 o 
   3  19   1     1827.50     1929.50     53.03 o 
   4  19   1      454.13      582.07     30.53 o 
  -2  20   1      258.50      227.48     20.73 o 
  -1  20   1      270.67      296.74     22.42 o 
   0  20   1      237.02      283.16     21.78 o 
   1  20   1      162.85      260.66     21.29 o 
   2  20   1       14.79       49.50     13.34 o 
 -12   0   2      186.05      129.69     23.62 o 
 -11   0   2      347.21      386.82     74.97 o 
 -10   0   2     1126.90     1173.87     53.11 o 
  -9   0   2     3519.67     3126.75     92.65 o 
  -8   0   2     2269.66     2219.73     69.83 o 
  -7   0   2     2188.12     2053.48     47.49 o 
  -6   0   2      776.86      684.28     16.23 o 
  -5   0   2     7088.65     6729.11    112.17 o 
  -4   0   2    22963.16    22174.59    354.27 o 
  -3   0   2     7942.86     7433.72    139.25 o 
  -2   0   2     3846.06     3340.89     80.75 o 
  -1   0   2     6033.27     5772.03    135.23 o 
   0   0   2     8987.44     9923.11    227.16 o 
   1   0   2      442.33      401.28     12.21 o 
   2   0   2    27636.54    27150.33    608.51 o 
   3   0   2    22082.80    22397.17    408.43 o 
   4   0   2    15727.57    15667.98    288.46 o 
   5   0   2     9177.75     8776.73    357.49 o 
   6   0   2     1692.62     1594.51     38.89 o 
   7   0   2      683.49      628.92     21.70 o 
   8   0   2     1131.93     1185.84     45.96 o 
   9   0   2      412.25      390.43     31.18 o 
  10   0   2     2878.51     2685.38    126.47 o 
  11   0   2     2695.37     2615.71     86.86 o 
  12   0   2      823.97      767.77     42.59 o 
 -12   1   2      157.64      133.38     16.63 o 
 -11   1   2      149.00      140.38     16.71 o 
 -10   1   2      489.00      525.26     26.84 o 
  -9   1   2     1830.20     1702.91     42.27 o 
  -8   1   2     2370.74     2254.77     49.58 o 
  -7   1   2     1580.23     1592.34     36.96 o 
  -6   1   2      711.17      775.16     13.82 o 
  -5   1   2      245.78      339.17      8.92 o 
  -4   1   2       76.53       77.38      4.74 o 
  -3   1   2     1465.43     1541.24     23.62 o 
  -2   1   2     2247.80     2211.38     39.61 o 
  -1   1   2     3406.24     3392.48     66.69 o 
   0   1   2     2108.56     2190.16     31.98 o 
   1   1   2      158.40      185.77     14.46 o 
   2   1   2        0.81       12.13      6.75 o 
   3   1   2       12.22        5.22      4.18 o 
   4   1   2      114.18      129.69      7.07 o 
   5   1   2       23.54       21.94      4.18 o 
   6   1   2       39.35       54.56      6.43 o 
   7   1   2      806.41      719.72     20.33 o 
   8   1   2       44.99       35.84      9.24 o 
   9   1   2       70.47       68.78     11.49 o 
  10   1   2      614.63      657.36     58.18 o 
  11   1   2      303.20      295.29     53.11 o 
  12   1   2      156.45      118.84     17.60 o 
 -12   2   2       48.33       29.49     12.21 o 
 -11   2   2      115.17       85.74     19.28 o 
 -10   2   2      271.31      323.42     24.27 o 
  -9   2   2      180.87      205.22     18.48 o 
  -8   2   2      545.82      521.57     22.74 o 
  -7   2   2      271.33      289.43     21.61 o 
  -6   2   2       76.83       95.70      8.12 o 
  -5   2   2       76.89       78.83      5.46 o 
  -4   2   2      120.68      182.64      7.39 o 
  -3   2   2      795.12      822.65     14.78 o 
  -2   2   2      160.00      227.80     12.13 o 
  -1   2   2        4.94       -0.88      2.17 o 
   0   2   2      343.54      325.75      6.27 o 
   1   2   2      911.20      882.67     16.79 o 
   2   2   2      599.44      631.97     13.90 o 
   3   2   2       33.60       54.64      4.90 o 
   4   2   2      366.08      405.62     10.45 o 
   5   2   2       75.92       89.03      6.03 o 
   6   2   2      417.37      434.63     11.17 o 
   7   2   2       59.35       73.28      6.99 o 
   8   2   2       30.55       30.86      7.39 o 
   9   2   2      247.18      325.83     29.41 o 
  10   2   2      143.14      138.69     15.19 o 
  11   2   2       12.60       12.94     10.69 o 
  12   2   2       90.00       97.79     15.67 o 
 -12   3   2       17.57       -6.11     10.93 o 
 -11   3   2        9.13        6.43     10.04 o 
 -10   3   2      585.49      564.48     27.48 o 
  -9   3   2     1829.06     1805.84     43.79 o 
  -8   3   2     1095.43     1098.42     38.73 o 
  -7   3   2      507.82      483.16     14.95 o 
  -6   3   2       23.13       23.94      4.26 o 
  -5   3   2       15.16       15.35      3.86 o 
  -4   3   2       35.72       50.78      6.11 o 
  -3   3   2     1759.52     1808.09     29.89 o 
  -2   3   2     1636.35     1577.32     24.51 o 
  -1   3   2     1451.10     1499.29     25.55 o 
   0   3   2     3051.07     3149.01     41.46 o 
   1   3   2     3907.14     4083.02     52.95 o 
   2   3   2      272.55      265.64     10.29 o 
   3   3   2       66.64       69.34      5.14 o 
   4   3   2       90.11      144.39      6.51 o 
   5   3   2      203.22      266.77      9.56 o 
   6   3   2      575.65      595.49     13.26 o 
   7   3   2      311.47      310.32     10.93 o 
   8   3   2      775.43      746.15     30.86 o 
   9   3   2      165.73      164.24     18.96 o 
  10   3   2      652.77      615.02     26.84 o 
  11   3   2       50.83       49.98     13.10 o 
  12   3   2       11.52       -2.33     11.33 o 
 -12   4   2      154.43      148.25     34.23 o 
 -11   4   2      617.85      650.29     35.52 o 
 -10   4   2      964.62      956.19     30.61 o 
  -9   4   2     2873.25     2606.95     72.88 o 
  -8   4   2     1272.23     1204.64     45.48 o 
  -7   4   2     3059.61     2907.47     55.93 o 
  -6   4   2     1573.03     1447.71     25.23 o 
  -5   4   2     1793.64     1496.08     30.53 o 
  -4   4   2     9968.85     9209.50    133.14 o 
  -3   4   2    11929.14    11814.37    168.26 o 
  -2   4   2     7572.38     7138.90    105.10 o 
  -1   4   2     3176.34     2957.13     43.39 o 
   0   4   2      492.35      424.02      9.40 o 
   1   4   2     1363.99     1212.60     20.25 o 
   2   4   2     3365.20     3117.35     61.47 o 
   3   4   2    13494.65    13758.65    198.55 o 
   4   4   2    12250.38    12075.43    139.89 o 
   5   4   2    11378.73    11380.46    132.98 o 
   6   4   2     1364.86     1337.14     21.29 o 
   7   4   2      700.95      619.44     13.42 o 
   8   4   2      235.23      284.53     16.87 o 
   9   4   2      272.05      301.00     21.29 o 
  10   4   2     1809.98     1735.45     45.08 o 
  11   4   2     2146.44     2083.05     52.31 o 
 -12   5   2      549.99      578.70     47.25 o 
 -11   5   2      514.22      565.60     29.25 o 
 -10   5   2      986.20      927.11     30.29 o 
  -9   5   2      441.72      484.20     24.43 o 
  -8   5   2      751.59      718.99     21.86 o 
  -7   5   2     2141.11     2100.25     45.40 o 
  -6   5   2     1509.99     1463.86     31.10 o 
  -5   5   2       86.89       84.29      7.15 o 
  -4   5   2     1805.07     1872.29     29.65 o 
  -3   5   2      744.52      768.97     16.47 o 
  -2   5   2      156.79      161.51      8.36 o 
  -1   5   2     1119.03     1088.29     20.73 o 
   0   5   2     1540.21     1548.47     27.32 o 
   1   5   2        7.97        9.88      3.37 o 
   2   5   2      334.62      422.09     11.73 o 
   3   5   2      484.84      469.34     12.45 o 
   4   5   2      300.36      292.56      9.00 o 
   5   5   2       37.08       32.46      5.71 o 
   6   5   2       15.33       28.36      4.74 o 
   7   5   2      163.20      148.33      7.95 o 
   8   5   2      147.19      132.74     10.45 o 
   9   5   2      136.92      155.96     13.98 o 
  10   5   2      473.35      521.49     43.31 o 
  11   5   2      996.48      881.63     28.77 o 
 -12   6   2      123.23      134.27     16.71 o 
 -11   6   2      341.14      353.07     21.37 o 
 -10   6   2      177.96      198.15     16.39 o 
  -9   6   2      101.99      102.29     12.29 o 
  -8   6   2      939.92      858.97     23.94 o 
  -7   6   2      595.28      651.74     25.95 o 
  -6   6   2      970.42      944.62     21.21 o 
  -5   6   2     1550.48     1352.89     26.28 o 
  -4   6   2      128.77      203.29     11.73 o 
  -3   6   2     1513.54     1489.65     27.16 o 
  -2   6   2       66.04      103.98      6.19 o 
  -1   6   2       36.78       36.88      4.26 o 
   0   6   2      561.98      498.83     14.46 o 
   1   6   2     4392.57     4370.36     69.34 o 
   2   6   2     1974.46     2041.67     32.78 o 
   3   6   2      284.69      283.48     11.49 o 
   4   6   2      706.32      765.68     14.70 o 
   5   6   2       53.01       71.35      7.15 o 
   6   6   2     1400.48     1359.64     23.62 o 
   7   6   2       57.88       78.91      7.15 o 
   8   6   2      263.60      264.92     14.14 o 
   9   6   2      969.72      893.12     26.28 o 
  10   6   2       92.90      107.75     13.26 o 
  11   6   2       17.57       19.20     10.53 o 
 -11   7   2        0.58        7.31     11.49 o 
 -10   7   2      595.29      584.72     28.77 o 
  -9   7   2      980.94      928.79     29.81 o 
  -8   7   2       81.22       92.65     15.99 o 
  -7   7   2       71.69       98.27     11.33 o 
  -6   7   2       78.03      114.66      9.24 o 
  -5   7   2       85.50      113.54      9.88 o 
  -4   7   2      166.14      161.19      9.32 o 
  -3   7   2     1203.38     1276.00     27.08 o 
  -2   7   2     1089.62      990.10     18.80 o 
  -1   7   2      590.53      531.61     12.05 o 
   0   7   2       77.77       81.24      6.51 o 
   1   7   2     3552.58     3632.49     59.38 o 
   2   7   2      185.24      268.54     11.33 o 
   3   7   2     1232.82     1166.15     19.93 o 
   4   7   2      712.44      807.38     15.35 o 
   5   7   2     1397.56     1367.03     22.98 o 
   6   7   2     1267.96     1328.30     23.38 o 
   7   7   2        2.07        2.41      4.74 o 
   8   7   2      741.31      685.08     19.12 o 
   9   7   2      355.06      387.54     20.25 o 
  10   7   2      588.86      564.88     24.67 o 
  11   7   2       37.78       42.99     11.97 o 
 -11   8   2      646.57      659.85     30.53 o 
 -10   8   2     1104.19     1094.72     34.23 o 
  -9   8   2     3402.54     3268.25     69.83 o 
  -8   8   2      306.96      336.76     19.93 o 
  -7   8   2      757.98      742.05     42.59 o 
  -6   8   2     1823.43     1683.46     37.52 o 
  -5   8   2      969.31      882.59     23.14 o 
  -4   8   2     2874.40     2611.45     44.92 o 
  -3   8   2     7670.86     7285.63    114.98 o 
  -2   8   2     7510.01     7202.94    124.06 o 
  -1   8   2     1955.24     1620.22     42.27 o 
   0   8   2     5375.58     5329.29     75.93 o 
   1   8   2      503.86      398.15     14.22 o 
   2   8   2       14.54       47.49      9.96 o 
   3   8   2     8728.73     8858.52    114.42 o 
   4   8   2     6628.71     6413.80     91.12 o 
   5   8   2     6046.54     5817.91     76.90 o 
   6   8   2     1076.17      946.87     24.03 o 
   7   8   2     1165.32     1065.31     25.87 o 
   8   8   2       80.13       99.40     11.01 o 
   9   8   2      210.06      265.56     17.12 o 
  10   8   2      824.67      810.19     26.28 o 
  11   8   2     1062.28     1014.53     35.44 o 
 -11   9   2      434.31      497.22     28.44 o 
 -10   9   2     1023.06      927.99     31.10 o 
  -9   9   2      166.72      196.54     17.20 o 
  -8   9   2      639.58      592.52     22.18 o 
  -7   9   2      867.67      836.31     25.07 o 
  -6   9   2       26.02       36.08      8.20 o 
  -5   9   2     1183.93     1134.90     27.16 o 
  -4   9   2     4095.05     4049.44     65.73 o 
  -3   9   2     1164.01     1184.31     22.34 o 
  -2   9   2      271.69      288.06     13.26 o 
  -1   9   2      119.23      138.85     12.13 o 
   0   9   2      468.41      449.57     12.94 o 
   1   9   2      872.24      881.71     22.58 o 
   2   9   2      165.43      170.43     14.14 o 
   3   9   2       23.33       25.23      4.34 o 
   4   9   2      326.23      364.24     11.17 o 
   5   9   2       27.30       22.18      5.95 o 
   6   9   2       12.18       14.62      5.54 o 
   7   9   2        6.33        6.75      6.27 o 
   8   9   2      832.28      764.15     22.26 o 
   9   9   2      388.65      408.83     32.22 o 
  10   9   2      364.52      331.86     27.48 o 
 -10  10   2      158.08      156.93     20.49 o 
  -9  10   2       60.13       81.08     13.02 o 
  -8  10   2       27.32       20.09      9.64 o 
  -7  10   2     1020.26     1063.70     29.49 o 
  -6  10   2     1396.94     1341.48     32.30 o 
  -5  10   2     1398.92     1224.41     26.52 o 
  -4  10   2       11.87        6.43      4.58 o 
  -3  10   2      861.30      900.27     21.13 o 
  -2  10   2      385.66      391.96     13.90 o 
  -1  10   2      505.87      410.36     17.52 o 
   0  10   2     2559.88     2495.74     47.65 o 
   1  10   2     6020.75     6035.34    126.15 o 
   2  10   2      344.89      320.04     15.83 o 
   3  10   2      444.79      426.11     12.86 o 
   4  10   2       38.52       54.88      6.35 o 
   5  10   2       10.94       15.43      6.35 o 
   6  10   2      317.34      337.24     21.94 o 
   7  10   2     1464.06     1428.91     42.91 o 
   8  10   2     1268.23     1242.33     54.72 o 
   9  10   2      958.02      804.01     34.31 o 
  10  10   2       28.91       43.95     15.11 o 
 -10  11   2        8.26        3.46     12.70 o 
  -9  11   2      858.88      785.52     33.35 o 
  -8  11   2        5.36       -0.24     10.29 o 
  -7  11   2        0.45       -3.05      9.96 o 
  -6  11   2        6.87        8.28      7.15 o 
  -5  11   2       56.84       53.03      8.44 o 
  -4  11   2      219.62      245.64     11.17 o 
  -3  11   2      290.02      302.61     11.65 o 
  -2  11   2      979.54      884.52     21.05 o 
  -1  11   2      761.38      724.46     17.92 o 
   0  11   2      125.96      156.61     11.81 o 
   1  11   2      971.40      888.94     24.59 o 
   2  11   2       65.21       53.76      8.44 o 
   3  11   2      486.46      491.11     36.96 o 
   4  11   2        1.16       -5.06      5.06 o 
   5  11   2      579.15      539.24     17.68 o 
   6  11   2      260.51      298.59     17.92 o 
   7  11   2        5.24        4.18     10.12 o 
   8  11   2       20.77       30.94     12.21 o 
   9  11   2      382.89      394.77     28.61 o 
  10  11   2      425.41      415.66     30.53 o 
 -10  12   2      864.07      901.79     51.02 o 
  -9  12   2     2098.08     2023.43     69.50 o 
  -8  12   2      228.46      259.06     25.87 o 
  -7  12   2        6.08        1.37     10.29 o 
  -6  12   2      674.98      599.67     21.78 o 
  -5  12   2     1224.40     1168.72     27.72 o 
  -4  12   2     1493.24     1313.60     30.05 o 
  -3  12   2     2636.57     2480.32     46.60 o 
  -2  12   2     3335.07     3145.47     55.44 o 
  -1  12   2     1187.59     1071.34     28.85 o 
   0  12   2     1804.13     1787.60     40.98 o 
   1  12   2      294.76      244.59     15.11 o 
   2  12   2      389.04      346.64     15.03 o 
   3  12   2     4154.29     4150.12     72.48 o 
   4  12   2     2836.78     2650.50     45.24 o 
   5  12   2     1089.42      917.06     26.76 o 
   6  12   2      660.73      601.04     19.69 o 
   7  12   2      911.58      879.46     32.86 o 
   8  12   2      176.98      215.10     21.05 o 
   9  12   2      466.97      539.00     48.45 o 
  -9  13   2       24.39       30.61     14.70 o 
  -8  13   2      147.65      231.41     45.00 o 
  -7  13   2      230.93      312.97     20.57 o 
  -6  13   2      288.27      303.73     36.80 o 
  -5  13   2     2103.46     1961.00     40.10 o 
  -4  13   2     1520.14     1568.00     34.55 o 
  -3  13   2      630.69      684.20     23.94 o 
  -2  13   2      721.21      785.60     25.15 o 
  -1  13   2       23.60       20.89      7.95 o 
   0  13   2       26.80       26.36      8.12 o 
   1  13   2       15.36       10.93      7.63 o 
   2  13   2       32.97       34.95      7.63 o 
   3  13   2       16.36       10.77      7.23 o 
   4  13   2      199.35      200.96     17.60 o 
   5  13   2       37.98       31.34      8.20 o 
   6  13   2        8.56        9.00      7.87 o 
   7  13   2       18.85       25.63     10.37 o 
   8  13   2      416.31      399.99     27.72 o 
   9  13   2      256.58      251.02     23.78 o 
  -9  14   2       50.18       51.99     15.35 o 
  -8  14   2       76.50      100.36     14.54 o 
  -7  14   2     1974.36     1790.09     66.85 o 
  -6  14   2     1481.28     1373.62     44.84 o 
  -5  14   2      757.70      725.98     29.81 o 
  -4  14   2       33.41       37.28     10.20 o 
  -3  14   2      277.95      289.19     18.48 o 
  -2  14   2      393.18      350.98     23.78 o 
  -1  14   2     1965.82     1739.23     42.43 o 
   0  14   2     4044.59     3872.50     78.26 o 
   1  14   2     4346.28     4272.17     85.25 o 
   2  14   2       55.80       44.76     10.37 o 
   3  14   2        9.09       12.05      8.68 o 
   4  14   2       47.50       54.16      9.88 o 
   5  14   2      322.22      329.85     16.15 o 
   6  14   2      340.08      364.00     18.88 o 
   7  14   2     1702.76     1544.29     40.90 o 
   8  14   2     1805.85     1623.04     56.41 o 
  -8  15   2       36.95       35.76     17.44 o 
  -7  15   2       97.74      140.46     23.54 o 
  -6  15   2      322.08      278.34     24.43 o 
  -5  15   2      316.54      332.26     34.95 o 
  -4  15   2      125.63      126.72     14.70 o 
  -3  15   2       10.88       -0.32      8.44 o 
  -2  15   2      331.12      336.68     23.86 o 
  -1  15   2      311.17      358.53     24.19 o 
   0  15   2       42.80       41.62      9.88 o 
   1  15   2      326.23      300.28     18.96 o 
   2  15   2      435.76      478.58     24.03 o 
   3  15   2       13.62       16.15      9.32 o 
   4  15   2       67.40       76.42     12.53 o 
   5  15   2        3.77        4.50      9.88 o 
   6  15   2      164.62      148.01     18.64 o 
   7  15   2       21.96       52.23     11.97 o 
   8  15   2       27.08       29.25     12.62 o 
  -7  16   2      238.77      249.25     29.41 o 
  -6  16   2      464.86      495.77     41.54 o 
  -5  16   2      240.00      235.91     22.42 o 
  -4  16   2      515.87      551.22     27.56 o 
  -3  16   2     1115.22      997.49     31.98 o 
  -2  16   2      654.49      614.13     24.35 o 
  -1  16   2      109.70      112.33     13.18 o 
   0  16   2      700.42      685.16     25.15 o 
   1  16   2      732.50      701.64     25.87 o 
   2  16   2      414.00      465.96     24.43 o 
   3  16   2      583.24      589.46     26.03 o 
   4  16   2     1247.57     1076.48     36.48 o 
   5  16   2      389.20      474.24     26.60 o 
   6  16   2      536.84      634.62     64.60 o 
   7  16   2      316.81      301.56     67.34 o 
  -6  17   2     1048.79     1013.97     40.42 o 
  -5  17   2      874.72      854.31     40.18 o 
  -4  17   2      533.79      541.57     27.96 o 
  -3  17   2       84.00      120.21     15.19 o 
  -2  17   2      133.66      170.59     18.96 o 
  -1  17   2        7.55       -2.09      8.76 o 
   0  17   2       76.38      100.28     13.50 o 
   1  17   2      180.37      170.03     16.31 o 
   2  17   2       41.06       26.84     10.69 o 
   3  17   2       11.89       13.10     10.53 o 
   4  17   2       28.42       23.14     11.49 o 
   5  17   2      315.75      301.72     22.34 o 
   6  17   2       60.06       72.08     20.49 o 
  -5  18   2     1275.52     1260.81     45.64 o 
  -4  18   2       91.55      128.32     16.63 o 
  -3  18   2      191.62      170.51     17.60 o 
  -2  18   2       58.75       43.15     12.29 o 
  -1  18   2     1871.94     1695.11     49.42 o 
   0  18   2     1799.72     1672.05     45.96 o 
   1  18   2     2124.77     1925.08     52.31 o 
   2  18   2      872.26      794.28     29.33 o 
   3  18   2      215.66      264.52     20.65 o 
   4  18   2       49.40       41.22     13.18 o 
   5  18   2       47.21       52.55     14.30 o 
  -3  19   2        0.09        3.70     10.69 o 
  -2  19   2       36.16       34.15     11.97 o 
  -1  19   2        0.12       13.58     10.85 o 
   0  19   2       37.42       49.82     12.29 o 
   1  19   2       88.55      135.31     15.99 o 
   2  19   2      163.90      197.02     18.64 o 
   3  19   2       25.89       33.19     16.15 o 
 -12   1   3      367.56      349.61     30.29 o 
 -11   1   3     1073.13     1006.33     33.67 o 
 -10   1   3      313.32      302.61     21.37 o 
  -9   1   3      574.95      621.12     24.83 o 
  -8   1   3       55.17       58.74     11.97 o 
  -7   1   3      124.86      140.62      7.39 o 
  -6   1   3     1065.97     1108.62     19.93 o 
  -5   1   3     2530.97     2448.82     37.04 o 
  -4   1   3     6825.07     6780.61     92.00 o 
  -3   1   3    11550.27    11822.00    171.07 o 
  -2   1   3     3554.60     3607.50     63.48 o 
  -1   1   3       11.44       21.70     11.17 o 
   0   1   3     1773.59     1704.67     26.68 o 
   1   1   3      586.91      483.16     19.45 o 
   2   1   3     3066.98     2834.51     46.77 o 
   3   1   3    18682.64    19165.48    277.54 o 
   4   1   3     3415.94     3324.34     49.34 o 
   5   1   3      972.74      984.96     21.53 o 
   6   1   3      463.55      505.18     12.86 o 
   7   1   3      628.08      630.69     16.39 o 
   8   1   3      459.81      500.92     30.77 o 
   9   1   3     2151.64     2204.55     67.66 o 
  10   1   3     1896.16     1799.01     47.25 o 
  11   1   3      744.25      731.37     31.58 o 
 -12   2   3      252.28      239.37     24.35 o 
 -11   2   3     2204.15     2043.44    100.68 o 
 -10   2   3     1741.05     1614.60     49.01 o 
  -9   2   3      878.52      914.17     33.67 o 
  -8   2   3      154.80      142.14     15.75 o 
  -7   2   3      197.14      223.22     16.31 o 
  -6   2   3       17.30       20.57      4.98 o 
  -5   2   3      577.87      555.72     12.86 o 
  -4   2   3       10.45        5.46      4.02 o 
  -3   2   3     9597.00     9883.02    144.15 o 
  -2   2   3     2820.10     2749.42     50.70 o 
  -1   2   3      136.74      149.46      8.12 o 
   0   2   3        0.05       -1.85      2.97 o 
   1   2   3      912.48      865.39     16.95 o 
   2   2   3      470.80      441.38     12.78 o 
   3   2   3        3.37       -3.78      5.06 o 
   4   2   3        0.02        7.39      4.42 o 
   5   2   3       20.96       45.64      6.11 o 
   6   2   3       63.31       75.37      6.75 o 
   7   2   3     1725.79     1635.73     27.72 o 
   8   2   3     1919.65     1869.00     38.33 o 
   9   2   3      338.80      375.49     22.50 o 
  10   2   3      337.26      350.10     23.62 o 
  11   2   3       36.03       59.70     13.90 o 
 -12   3   3      488.41      452.54     49.98 o 
 -11   3   3     1114.26     1078.41     40.34 o 
 -10   3   3      656.61      654.95     32.78 o 
  -9   3   3      203.19      197.59     19.69 o 
  -8   3   3      133.93      142.87     15.99 o 
  -7   3   3     2079.82     2054.21     37.93 o 
  -6   3   3     4206.72     4178.16     65.25 o 
  -5   3   3     4130.47     4010.95     62.59 o 
  -4   3   3     5575.71     5460.58     82.28 o 
  -3   3   3    11167.46    11803.44    189.71 o 
  -2   3   3     4839.42     4721.66     81.32 o 
  -1   3   3      595.30      506.30     10.85 o 
   0   3   3     1385.67     1236.22     18.72 o 
   1   3   3     1099.16      982.71     17.52 o 
   2   3   3     8308.15     8159.62    136.12 o 
   3   3   3    16535.94    17050.37    275.85 o 
   4   3   3     2874.26     2769.42     46.68 o 
   5   3   3     3123.65     3023.90     46.20 o 
   6   3   3     2075.03     2155.69     31.50 o 
   7   3   3     3481.61     3581.46     51.26 o 
   8   3   3      278.87      368.82     18.32 o 
   9   3   3      927.17      983.27     32.86 o 
  10   3   3     1980.19     1865.06     48.29 o 
  11   3   3      487.89      479.06     37.28 o 
 -12   4   3       78.75       94.57     20.73 o 
 -11   4   3       89.34      116.19     17.84 o 
 -10   4   3        0.56        1.69     10.85 o 
  -9   4   3       34.02       48.13     14.70 o 
  -8   4   3       46.37       70.55     12.45 o 
  -7   4   3      767.06      808.26     32.54 o 
  -6   4   3      398.43      399.59     19.85 o 
  -5   4   3      408.22      462.51     14.30 o 
  -4   4   3       13.62       20.17      4.66 o 
  -3   4   3     1094.09     1143.74     22.74 o 
  -2   4   3     2584.20     2806.47     46.20 o 
  -1   4   3      291.36      321.73     10.29 o 
   0   4   3       48.72       70.55      4.58 o 
   1   4   3      398.19      381.19      9.48 o 
   2   4   3     1458.02     1476.64     27.96 o 
   3   4   3        9.98       27.40      6.75 o 
   4   4   3       68.52      108.80     10.69 o 
   5   4   3      326.86      340.85     11.65 o 
   6   4   3      847.25      839.28     16.39 o 
   7   4   3        2.88        4.50      5.06 o 
   8   4   3       45.76       46.85      8.52 o 
   9   4   3        4.50        1.12      8.60 o 
  10   4   3       32.28       48.77     12.21 o 
  11   4   3        7.22        5.95     10.69 o 
 -11   5   3      519.20      589.30     59.78 o 
 -10   5   3      128.62      166.73     19.53 o 
  -9   5   3     1218.19     1131.28     38.25 o 
  -8   5   3       17.74       20.41      8.12 o 
  -7   5   3      976.41      989.22     27.00 o 
  -6   5   3     1597.76     1565.75     29.49 o 
  -5   5   3     2937.58     2796.98     42.91 o 
  -4   5   3     1683.97     1710.14     28.53 o 
  -3   5   3      959.54      925.42     18.16 o 
  -2   5   3     1111.74     1111.35     21.21 o 
  -1   5   3      109.50      116.59      6.35 o 
   0   5   3      287.18      280.91      9.56 o 
   1   5   3     2138.42     2092.46     30.53 o 
   2   5   3     3834.34     3603.88     53.60 o 
   3   5   3     4157.19     4197.53     75.21 o 
   4   5   3      404.25      391.16     13.74 o 
   5   5   3      498.63      461.06     12.13 o 
   6   5   3       50.91       65.41      6.27 o 
   7   5   3       39.49       47.81      6.43 o 
   8   5   3      848.77      864.91     30.53 o 
   9   5   3     2392.58     2348.54     49.18 o 
  10   5   3     1254.82     1314.73     34.95 o 
  11   5   3      425.92      443.63     48.77 o 
 -11   6   3     1209.96     1173.87     37.77 o 
 -10   6   3     2228.43     2080.48     51.67 o 
  -9   6   3     2263.22     2117.61     56.57 o 
  -8   6   3       17.09       26.84      7.79 o 
  -7   6   3        6.07       13.98      6.91 o 
  -6   6   3      157.85      198.79     11.25 o 
  -5   6   3      395.06      368.90     11.97 o 
  -4   6   3     2348.65     2302.66     36.56 o 
  -3   6   3     4066.45     4122.00     60.10 o 
  -2   6   3     1813.93     1799.73     29.49 o 
  -1   6   3        0.92        0.40      3.29 o 
   0   6   3      228.86      244.59     10.45 o 
   1   6   3      226.01      215.50      8.52 o 
   2   6   3      242.41      269.74      9.64 o 
   3   6   3       43.12       70.39      7.63 o 
   4   6   3        1.93        9.24      5.46 o 
   5   6   3      127.57      158.94      9.08 o 
   6   6   3      187.01      222.33     12.53 o 
   7   6   3       53.79       60.59      6.75 o 
   8   6   3      764.89      751.54     20.49 o 
   9   6   3       37.20       47.33     10.45 o 
  10   6   3       94.90      108.07     13.74 o 
  11   6   3       77.31       71.59     13.58 o 
 -11   7   3      572.93      541.98     29.57 o 
 -10   7   3      397.21      418.96     25.23 o 
  -9   7   3      803.14      796.29     28.61 o 
  -8   7   3      113.79      116.03     11.25 o 
  -7   7   3     1478.89     1474.14     32.22 o 
  -6   7   3     3070.24     3014.98     51.67 o 
  -5   7   3     3690.06     3603.16     53.92 o 
  -4   7   3     4743.51     4448.39     64.28 o 
  -3   7   3     5400.40     5302.45     80.83 o 
  -2   7   3     3918.58     3746.67     51.99 o 
  -1   7   3     3917.21     3637.71     54.88 o 
   0   7   3     1439.39     1381.02     24.59 o 
   1   7   3     5419.08     5319.97     77.30 o 
   2   7   3     3517.83     3285.69     50.46 o 
   3   7   3     4432.92     4417.69     72.56 o 
   4   7   3     4466.21     4378.48     79.55 o 
   5   7   3     4215.48     4101.10     57.61 o 
   6   7   3     2233.53     2286.99     33.43 o 
   7   7   3     3174.48     3135.75     48.45 o 
   8   7   3     1124.50     1150.40     26.36 o 
   9   7   3      753.31      758.61     24.19 o 
  10   7   3     1007.28      939.48     28.53 o 
 -11   8   3       47.67       57.05     14.22 o 
 -10   8   3       88.37      107.83     15.43 o 
  -9   8   3        5.55       12.29     10.29 o 
  -8   8   3      133.11      135.07     12.29 o 
  -7   8   3     2380.13     2330.86     47.89 o 
  -6   8   3     1170.92     1097.37     27.48 o 
  -5   8   3       41.13       58.58      8.20 o 
  -4   8   3       48.01       65.09      6.35 o 
  -3   8   3       47.95       41.78      6.35 o 
  -2   8   3      989.12     1118.18     21.37 o 
  -1   8   3       84.67      102.53      6.75 o 
   0   8   3      140.42      133.38      8.36 o 
   1   8   3     1465.22     1423.12     26.03 o 
   2   8   3       37.59       38.65      5.62 o 
   3   8   3      156.78      181.60      9.72 o 
   4   8   3      117.13      105.90      9.72 o 
   5   8   3        5.59       11.33      5.62 o 
   6   8   3      390.26      426.03     21.86 o 
   7   8   3        0.11        0.24      5.06 o 
   8   8   3        2.08        2.17      7.79 o 
   9   8   3      133.50      166.65     14.46 o 
  10   8   3        9.64       28.69     10.37 o 
 -10   9   3       34.18       37.60     13.10 o 
  -9   9   3      380.57      385.93     22.74 o 
  -8   9   3       91.00      105.90     11.49 o 
  -7   9   3      845.47      830.68     25.47 o 
  -6   9   3      723.70      664.03     21.61 o 
  -5   9   3      843.98      813.57     22.34 o 
  -4   9   3     1729.77     1776.27     34.23 o 
  -3   9   3      217.83      251.90     13.90 o 
  -2   9   3        1.97       17.28      6.99 o 
  -1   9   3       37.39       42.99      5.38 o 
   0   9   3       80.70       95.62      7.87 o 
   1   9   3      282.36      290.15     11.81 o 
   2   9   3     1471.56     1400.78     26.52 o 
   3   9   3     1302.86     1304.28     25.55 o 
   4   9   3       47.34       52.39      9.64 o 
   5   9   3      132.62      128.48      9.32 o 
   6   9   3      174.33      202.65     11.73 o 
   7   9   3       44.93       47.65      6.83 o 
   8   9   3      420.67      484.77     22.10 o 
   9   9   3      942.76      963.67     31.74 o 
  10   9   3      822.42      837.75     37.20 o 
 -10  10   3     1095.09     1137.07     83.65 o 
  -9  10   3     1007.29      901.71     42.51 o 
  -8  10   3       27.61       27.00      9.96 o 
  -7  10   3      245.88      264.28     19.28 o 
  -6  10   3      221.41      257.69     15.99 o 
  -5  10   3        2.09        7.47      6.51 o 
  -4  10   3     1976.67     1947.10     37.12 o 
  -3  10   3     1030.50      969.13     22.90 o 
  -2  10   3     1167.18     1156.11     23.06 o 
  -1  10   3      578.09      552.26     13.98 o 
   0  10   3        0.51        2.25      4.02 o 
   1  10   3      642.62      592.04     16.95 o 
   2  10   3      120.38      117.56      8.84 o 
   3  10   3       47.12       53.11      7.23 o 
   4  10   3      110.66      136.60     11.33 o 
   5  10   3        9.58       12.13      6.27 o 
   6  10   3        4.78       18.00      7.55 o 
   7  10   3       57.72       65.33     13.66 o 
   8  10   3      442.02      457.61     27.80 o 
   9  10   3       81.63       66.53     13.74 o 
  10  10   3      131.51      118.04     19.69 o 
 -10  11   3      289.03      286.46     26.03 o 
  -9  11   3     1121.11     1063.38     39.21 o 
  -8  11   3     1674.63     1589.77     61.95 o 
  -7  11   3     1045.62      982.31     31.98 o 
  -6  11   3      803.54      767.36     22.98 o 
  -5  11   3     1888.05     1792.66     39.69 o 
  -4  11   3     2754.95     2638.85     47.65 o 
  -3  11   3     2881.44     2759.70     50.14 o 
  -2  11   3     3182.82     2966.85     52.31 o 
  -1  11   3     3996.44     3771.90     63.56 o 
   0  11   3     2758.12     2608.16     42.35 o 
   1  11   3     6413.56     6247.48    101.49 o 
   2  11   3      508.22      465.00     16.71 o 
   3  11   3     1506.58     1424.16     28.61 o 
   4  11   3     5352.43     5166.09     73.44 o 
   5  11   3     3426.57     3397.38     69.50 o 
   6  11   3     1588.81     1587.36     61.47 o 
   7  11   3     1826.71     1785.19     51.26 o 
   8  11   3     1362.84     1331.36     41.06 o 
   9  11   3      968.61      995.89     33.11 o 
  -9  12   3      192.57      184.41     35.19 o 
  -8  12   3      284.58      274.48     26.68 o 
  -7  12   3      561.17      565.44     68.46 o 
  -6  12   3      520.71      539.08     28.20 o 
  -5  12   3       27.81       27.56      6.75 o 
  -4  12   3       27.35       20.81      6.75 o 
  -3  12   3       42.64       41.54      6.35 o 
  -2  12   3      329.38      346.32     27.48 o 
  -1  12   3      191.48      212.21     25.31 o 
   0  12   3      426.61      382.08     18.40 o 
   1  12   3      510.20      458.17     18.40 o 
   2  12   3       92.19      112.17     11.25 o 
   3  12   3        2.22       -2.97      6.51 o 
   4  12   3      834.98      749.21     20.09 o 
   5  12   3       54.20       61.71     10.93 o 
   6  12   3       20.76       22.82      8.52 o 
   7  12   3      119.36      122.54     16.87 o 
   8  12   3       39.61       60.91     14.95 o 
   9  12   3      412.37      428.92     27.16 o 
  -9  13   3       19.51       45.08     20.81 o 
  -8  13   3      166.35      162.55     22.74 o 
  -7  13   3      164.38      170.43     18.48 o 
  -6  13   3       33.13       24.43     10.93 o 
  -5  13   3       40.44       49.26     10.45 o 
  -4  13   3     1617.89     1600.22     56.89 o 
  -3  13   3      296.58      337.24     22.34 o 
  -2  13   3        8.25       -0.40      7.39 o 
  -1  13   3     1166.17     1088.05     30.05 o 
   0  13   3      137.41      122.30     12.05 o 
   1  13   3      386.05      412.21     19.45 o 
   2  13   3       73.39       88.55     11.01 o 
   3  13   3     1317.81     1263.86     27.48 o 
   4  13   3      474.02      463.87     17.52 o 
   5  13   3       11.10        8.12      9.32 o 
   6  13   3      854.77      821.44     27.80 o 
   7  13   3       12.52        3.54     10.04 o 
   8  13   3        3.26        5.87     10.53 o 
  -8  14   3      155.85      132.90     34.47 o 
  -7  14   3      236.05      223.62     43.23 o 
  -6  14   3        6.98        5.62     13.50 o 
  -5  14   3       69.53       84.93     14.87 o 
  -4  14   3      370.71      395.09     25.23 o 
  -3  14   3       60.60       49.90      9.40 o 
  -2  14   3       25.06       17.76      6.11 o 
  -1  14   3      920.69      851.17     34.95 o 
   0  14   3      140.01      176.78     21.45 o 
   1  14   3      984.92      892.39     27.48 o 
   2  14   3       57.91       61.15     10.93 o 
   3  14   3        1.28       -1.04      7.39 o 
   4  14   3       50.30       62.35      9.24 o 
   5  14   3       31.09       45.40     11.49 o 
   6  14   3        7.19       24.43     10.85 o 
   7  14   3      126.53      140.38     18.80 o 
   8  14   3      177.66      166.81     17.44 o 
  -7  15   3     1566.95     1414.68     58.01 o 
  -6  15   3      909.09      796.05     33.83 o 
  -5  15   3     1296.50     1218.22     42.35 o 
  -4  15   3      832.83      810.19     32.38 o 
  -3  15   3     1295.09     1260.89     35.76 o 
  -2  15   3     2022.21     1991.77     58.74 o 
  -1  15   3     2093.93     1951.04     62.76 o 
   0  15   3     3246.11     3203.01     78.10 o 
   1  15   3     3067.59     2826.31     70.95 o 
   2  15   3      277.54      315.78     25.71 o 
   3  15   3      702.59      704.13     25.39 o 
   4  15   3     1997.72     1806.24     70.39 o 
   5  15   3     1859.67     1698.57     52.47 o 
   6  15   3     2012.94     1980.28     49.50 o 
   7  15   3     2382.54     2209.61     63.16 o 
  -6  16   3       89.02      116.27     17.76 o 
  -5  16   3      390.56      436.80     29.01 o 
  -4  16   3      145.84      144.71     16.31 o 
  -3  16   3      166.82      138.69     15.51 o 
  -2  16   3      171.49      184.49     16.23 o 
  -1  16   3      565.32      554.19     23.38 o 
   0  16   3      114.88      109.12     17.68 o 
   1  16   3       58.40       51.75     12.53 o 
   2  16   3        5.07       13.18      6.27 o 
   3  16   3       27.36       14.78      7.07 o 
   4  16   3      928.21      769.78     28.04 o 
   5  16   3      320.79      313.37     23.86 o 
   6  16   3        0.65       15.43     12.94 o 
  -5  17   3       22.83       39.45     14.46 o 
  -4  17   3      201.85      204.50     25.15 o 
  -3  17   3        2.02       56.89     46.93 o 
  -2  17   3       27.90       31.82     11.09 o 
  -1  17   3     1642.72     1459.60     40.34 o 
   0  17   3     1091.31     1011.23     32.22 o 
   1  17   3      356.82      344.23     21.45 o 
   2  17   3        1.22        9.24      9.96 o 
   3  17   3      166.75      167.37     16.47 o 
   4  17   3       52.44       34.79     10.61 o 
   5  17   3      103.77      155.16     17.52 o 
  -4  18   3      114.89      124.55     16.87 o 
  -3  18   3        2.82       -2.57     10.85 o 
  -2  18   3       84.76       81.48     14.06 o 
  -1  18   3       98.60      103.98     14.46 o 
   0  18   3      240.72      288.95     22.26 o 
   1  18   3      162.73      125.83     15.27 o 
   2  18   3      138.79      185.29     17.68 o 
   3  18   3       56.97       59.54     13.66 o 
   4  18   3        0.36       -2.89     10.04 o 
  -2  19   3     1016.97      942.77     33.59 o 
  -1  19   3      974.42      918.75     32.62 o 
   0  19   3     1951.51     1858.55     49.50 o 
   1  19   3      779.45      728.39     28.93 o 
 -11   0   4      768.99      781.59     60.18 o 
 -10   0   4      134.96      139.01     31.74 o 
  -9   0   4      129.10       68.94     22.98 o 
  -8   0   4       21.43       48.13     19.69 o 
  -7   0   4       10.73       13.10      7.71 o 
  -6   0   4     9092.51     8987.09    173.96 o 
  -5   0   4     3913.60     3865.67     80.35 o 
  -4   0   4      662.64      635.19     26.92 o 
  -3   0   4     3550.78     3472.51     89.99 o 
  -2   0   4    16538.84    16791.87    385.13 o 
  -1   0   4      595.35      388.02     22.58 o 
   0   0   4     3764.29     3669.53     96.18 o 
   1   0   4     7857.99     7506.76    181.92 o 
   2   0   4      784.58      586.65     18.40 o 
   3   0   4     2825.66     2572.08     57.29 o 
   4   0   4     1370.86     1303.96     44.03 o 
   5   0   4      969.22      842.01     33.59 o 
   6   0   4     3313.67     3308.43     73.04 o 
   7   0   4     4176.58     3917.18    150.82 o 
   8   0   4     5717.18     5277.94    217.84 o 
   9   0   4     1965.34     1811.62    101.24 o 
  10   0   4      768.90      752.34     59.14 o 
  11   0   4        7.15       12.37     18.08 o 
 -11   1   4     1169.86     1164.47     60.75 o 
 -10   1   4      717.95      703.73     43.79 o 
  -9   1   4      188.42      173.00     22.02 o 
  -8   1   4      387.28      511.92     34.47 o 
  -7   1   4     1468.36     1420.63     26.76 o 
  -6   1   4      965.83      914.41     19.12 o 
  -5   1   4     2062.39     2015.08     33.11 o 
  -4   1   4     1755.53     1608.41     27.88 o 
  -3   1   4       93.75      113.30     10.93 o 
  -2   1   4      132.30      192.44     12.62 o 
  -1   1   4      746.53      832.53     20.57 o 
   0   1   4      117.38      124.06      9.40 o 
   1   1   4      332.54      342.86     20.57 o 
   2   1   4      705.73      642.42     13.82 o 
   3   1   4      241.79      239.61     11.73 o 
   4   1   4       64.75      116.59      9.48 o 
   5   1   4        9.82       10.53      7.47 o 
   6   1   4     1378.64     1306.13     27.88 o 
   7   1   4      524.94      527.27     15.91 o 
   8   1   4     1110.37     1112.40     24.83 o 
   9   1   4       19.00       25.79     10.53 o 
  10   1   4        4.87        4.18     10.77 o 
  11   1   4      138.13      155.32     18.32 o 
 -11   2   4        0.52       10.37     15.43 o 
 -10   2   4       79.30       89.19     19.28 o 
  -9   2   4      158.04      140.86     20.49 o 
  -8   2   4       96.13      120.45     18.56 o 
  -7   2   4       29.09       40.34      8.28 o 
  -6   2   4       50.43       63.00      6.75 o 
  -5   2   4        2.53        6.11      4.98 o 
  -4   2   4      118.51      144.88      8.68 o 
  -3   2   4        1.33       -2.81      5.54 o 
  -2   2   4      230.16      282.28     15.75 o 
  -1   2   4      240.40      269.02     18.08 o 
   0   2   4       53.64       78.75      7.47 o 
   1   2   4        9.14       10.37      6.43 o 
   2   2   4       54.58       64.68     11.49 o 
   3   2   4      170.02      210.52     12.29 o 
   4   2   4      843.09      846.03     24.67 o 
   5   2   4        0.37       -5.14      8.92 o 
   6   2   4       53.72       68.62      9.08 o 
   7   2   4      178.98      180.63     10.20 o 
   8   2   4      208.91      216.15     14.46 o 
   9   2   4      183.48      196.78     17.84 o 
  10   2   4        0.86       -1.69     10.04 o 
  11   2   4       72.45       71.27     14.06 o 
 -11   3   4      707.29      735.06     43.63 o 
 -10   3   4      595.14      648.20     67.34 o 
  -9   3   4      101.58      101.40     19.20 o 
  -8   3   4      251.60      291.44     25.55 o 
  -7   3   4      546.29      522.13     18.80 o 
  -6   3   4      745.61      661.06     18.32 o 
  -5   3   4     1061.54     1040.72     22.82 o 
  -4   3   4     1523.20     1429.39     28.12 o 
  -3   3   4       26.75       22.34      5.71 o 
  -2   3   4      154.78      210.52     10.12 o 
  -1   3   4      118.28      148.65      6.35 o 
   0   3   4      422.19      439.53     11.49 o 
   1   3   4      550.90      571.87     13.66 o 
   2   3   4     2268.67     2303.30     45.56 o 
   3   3   4        9.76        5.14      6.03 o 
   4   3   4        8.19       15.75      6.99 o 
   5   3   4      228.77      213.34     13.82 o 
   6   3   4     1427.89     1396.93     27.48 o 
   7   3   4      164.58      178.06     10.20 o 
   8   3   4      169.35      190.27     17.03 o 
   9   3   4        4.26        6.83      9.32 o 
  10   3   4        1.82       -2.89      9.96 o 
 -11   4   4      487.33      526.47     39.85 o 
 -10   4   4      169.70      136.12     22.02 o 
  -9   4   4       78.45       58.50     15.83 o 
  -8   4   4       92.43       92.81     16.63 o 
  -7   4   4       54.15       42.18      8.52 o 
  -6   4   4     4381.40     4348.11     69.59 o 
  -5   4   4     5185.69     4997.35     78.18 o 
  -4   4   4     3361.75     3349.57     55.44 o 
  -3   4   4     1451.00     1333.29     26.60 o 
  -2   4   4     3946.23     4015.77     63.96 o 
  -1   4   4      992.70      798.22     15.91 o 
   0   4   4     5070.84     4769.72     68.46 o 
   1   4   4     7057.26     6745.18     94.74 o 
   2   4   4     3742.53     3509.63     57.61 o 
   3   4   4     3623.13     3571.18     66.85 o 
   4   4   4      867.54      775.24     35.52 o 
   5   4   4      115.72      102.61     10.69 o 
   6   4   4     1941.09     1868.11     33.75 o 
   7   4   4     5191.06     5005.87     80.19 o 
   8   4   4     4095.04     3889.46     63.16 o 
   9   4   4     2261.00     2148.70     46.77 o 
  10   4   4     1063.99     1022.16     30.69 o 
 -11   5   4     1647.75     1609.62     62.67 o 
 -10   5   4      565.54      594.21     77.22 o 
  -9   5   4      632.76      633.82     34.39 o 
  -8   5   4      196.54      160.14     20.09 o 
  -7   5   4      834.40      813.81     23.86 o 
  -6   5   4      145.62      134.27     10.37 o 
  -5   5   4     1101.33     1089.74     22.10 o 
  -4   5   4      772.06      727.11     21.78 o 
  -3   5   4      928.75      894.96     20.41 o 
  -2   5   4      128.88      140.86      8.12 o 
  -1   5   4      184.67      233.50     15.67 o 
   0   5   4        0.71       -2.73      2.73 o 
   1   5   4       85.25      104.86      6.51 o 
   2   5   4        8.65        8.44      4.10 o 
   3   5   4      378.19      415.26     17.44 o 
   4   5   4      116.44      164.24     12.70 o 
   5   5   4      144.78      127.52     11.89 o 
   6   5   4      829.19      783.60     18.08 o 
   7   5   4     1008.60      992.43     21.37 o 
   8   5   4      755.79      711.28     20.41 o 
   9   5   4       28.49       34.15     10.29 o 
  10   5   4      128.14      168.42     16.39 o 
 -11   6   4        5.75       12.21     26.76 o 
 -10   6   4      364.97      384.00     28.12 o 
  -9   6   4      492.26      490.79     29.89 o 
  -8   6   4       20.21       13.90      9.00 o 
  -7   6   4       37.12       46.93      8.44 o 
  -6   6   4      150.41      177.82     12.37 o 
  -5   6   4      117.54      154.92      9.64 o 
  -4   6   4      222.42      266.53     13.10 o 
  -3   6   4      510.36      470.38     12.37 o 
  -2   6   4     1739.00     1737.62     32.46 o 
  -1   6   4     1304.23     1218.14     22.82 o 
   0   6   4        7.49        7.55      3.62 o 
   1   6   4       21.08       27.32      4.26 o 
   2   6   4        1.33        3.05      5.22 o 
   3   6   4      188.60      208.11     11.41 o 
   4   6   4     2125.16     2121.70     62.59 o 
   5   6   4      814.38      767.85     23.06 o 
   6   6   4       26.61       42.10      7.23 o 
   7   6   4      175.31      197.18     11.49 o 
   8   6   4      266.07      307.11     17.36 o 
   9   6   4      310.46      289.19     29.25 o 
  10   6   4       70.91       64.36     12.62 o 
 -10   7   4      601.20      628.11     35.19 o 
  -9   7   4        9.13       11.65     11.73 o 
  -8   7   4        0.96        4.34      8.28 o 
  -7   7   4      100.87       90.16     12.94 o 
  -6   7   4        1.78       -4.34      5.79 o 
  -5   7   4       37.37       37.44      7.55 o 
  -4   7   4     1566.05     1480.57     30.13 o 
  -3   7   4      513.78      520.68     13.26 o 
  -2   7   4       61.60       72.88      6.19 o 
  -1   7   4      392.97      403.69     12.29 o 
   0   7   4       19.08       14.78      5.30 o 
   1   7   4      613.19      592.84     13.26 o 
   2   7   4      501.36      450.70     13.26 o 
   3   7   4      111.39      107.35      8.52 o 
   4   7   4      341.39      382.72     18.88 o 
   5   7   4      843.88      736.83     29.25 o 
   6   7   4     1525.71     1441.92     29.01 o 
   7   7   4      201.13      199.84     11.73 o 
   8   7   4       13.23        7.31      8.84 o 
   9   7   4      469.11      540.85     24.59 o 
  10   7   4        0.71        9.16      9.96 o 
 -10   8   4      139.96      149.94     19.61 o 
  -9   8   4       28.17      119.24     94.66 o 
  -8   8   4      457.45      479.46     23.62 o 
  -7   8   4      793.38      749.61     31.90 o 
  -6   8   4     1295.42     1246.91     25.31 o 
  -5   8   4     2634.69     2496.87     41.22 o 
  -4   8   4     3448.30     3298.95     48.29 o 
  -3   8   4      695.06      647.88     15.19 o 
  -2   8   4      430.66      417.91     26.36 o 
  -1   8   4     1034.76      929.36     18.48 o 
   0   8   4     4229.77     4008.54     56.41 o 
   1   8   4     6244.98     5964.23     80.43 o 
   2   8   4     5754.41     5585.53     76.01 o 
   3   8   4     1595.60     1547.59     29.33 o 
   4   8   4      231.63      221.69     13.10 o 
   5   8   4      122.76      120.85     10.61 o 
   6   8   4      918.36      971.46     22.82 o 
   7   8   4     3022.02     2826.15     44.92 o 
   8   8   4     1418.42     1436.46     34.79 o 
   9   8   4     2308.01     2161.40     55.44 o 
 -10   9   4      431.29      453.91     30.05 o 
  -9   9   4     1318.98     1278.89     42.10 o 
  -8   9   4      990.61      916.90     31.10 o 
  -7   9   4      372.16      392.92     20.65 o 
  -6   9   4      472.18      463.71     17.84 o 
  -5   9   4      281.82      280.35     13.18 o 
  -4   9   4       40.86       45.48      6.83 o 
  -3   9   4      384.63      394.85     13.50 o 
  -2   9   4      294.14      329.28     12.94 o 
  -1   9   4      991.78      965.43     17.92 o 
   0   9   4      291.60      291.36     12.37 o 
   1   9   4       38.84       37.44      6.03 o 
   2   9   4       11.47       19.61      5.46 o 
   3   9   4        0.06        5.46      5.87 o 
   4   9   4     1466.51     1451.81     31.74 o 
   5   9   4      686.00      618.63     18.96 o 
   6   9   4        0.79        3.21      6.59 o 
   7   9   4       89.47       96.82      9.56 o 
   8   9   4      238.75      252.63     21.45 o 
   9   9   4       25.50       37.69     12.86 o 
  -9  10   4      477.19      518.43     30.61 o 
  -8  10   4      674.39      662.34     24.11 o 
  -7  10   4      420.56      494.49     22.50 o 
  -6  10   4        7.87       18.64      7.47 o 
  -5  10   4       43.15       53.27      7.71 o 
  -4  10   4      161.64      172.60      9.32 o 
  -3  10   4     1210.61     1112.00     23.38 o 
  -2  10   4      843.72      790.83     16.47 o 
  -1  10   4     1757.73     1634.29     27.80 o 
   0  10   4      995.45      947.60     23.62 o 
   1  10   4      117.42      115.71      9.08 o 
   2  10   4      467.51      475.77     27.24 o 
   3  10   4      404.98      373.80     14.38 o 
   4  10   4     1586.31     1530.87     33.59 o 
   5  10   4     1781.47     1742.44     33.99 o 
   6  10   4      829.03      815.50     32.06 o 
   7  10   4       15.61       22.34     10.53 o 
   8  10   4        1.86        7.31     10.77 o 
   9  10   4       18.23       11.81     11.81 o 
  -9  11   4        2.88        2.73     15.43 o 
  -8  11   4      281.64      398.71     22.10 o 
  -7  11   4        7.88        0.96      8.12 o 
  -6  11   4       36.73       36.32      7.87 o 
  -5  11   4      139.44      150.10     10.69 o 
  -4  11   4      503.03      506.70     15.43 o 
  -3  11   4       11.68       10.20      5.62 o 
  -2  11   4       71.67       73.52      7.39 o 
  -1  11   4      726.72      721.00     16.55 o 
   0  11   4      327.19      336.68     11.73 o 
   1  11   4       80.68       65.41      8.04 o 
   2  11   4      201.42      200.96     11.65 o 
   3  11   4      574.63      516.59     16.15 o 
   4  11   4       71.27       71.27      9.72 o 
   5  11   4      662.39      623.53     24.67 o 
   6  11   4      426.11      426.51     30.61 o 
   7  11   4       11.51       25.15     13.50 o 
   8  11   4        7.79       16.15     13.18 o 
  -9  12   4      106.03      121.25     21.94 o 
  -8  12   4      283.48      315.22     24.83 o 
  -7  12   4      958.00      890.46     29.17 o 
  -6  12   4     1242.30     1154.82     33.27 o 
  -5  12   4      255.52      264.84     12.78 o 
  -4  12   4      872.83      824.66     19.12 o 
  -3  12   4      935.25      905.25     23.70 o 
  -2  12   4      428.37      415.74     16.71 o 
  -1  12   4      502.10      470.38     19.93 o 
   0  12   4     2124.73     2057.42     38.09 o 
   1  12   4     3328.69     3281.43     54.80 o 
   2  12   4     1384.53     1370.65     28.69 o 
   3  12   4      546.96      577.01     17.84 o 
   4  12   4      306.30      348.25     18.16 o 
   5  12   4      827.86      789.22     23.54 o 
   6  12   4      388.66      489.27     21.45 o 
   7  12   4      634.95      699.23     28.77 o 
   8  12   4      680.81      699.63     36.32 o 
  -8  13   4      935.41      877.45     34.79 o 
  -7  13   4      587.07      548.16     25.55 o 
  -6  13   4      176.41      206.59     20.25 o 
  -5  13   4       45.38       55.12     11.65 o 
  -4  13   4        7.44        7.71     10.85 o 
  -3  13   4      443.70      422.97     37.85 o 
  -2  13   4        6.01        8.12      7.39 o 
  -1  13   4     1467.02     1357.39     31.82 o 
   0  13   4     1377.46     1334.49     31.42 o 
   1  13   4        5.28        2.97      6.59 o 
   2  13   4      232.92      230.61     13.42 o 
   3  13   4        9.28       10.37      7.15 o 
   4  13   4      738.99      713.53     20.89 o 
   5  13   4      507.74      557.16     25.47 o 
   6  13   4        7.02       12.78      9.72 o 
   7  13   4        3.46       10.85     13.90 o 
  -7  14   4      188.56      206.18     30.77 o 
  -6  14   4       31.53       46.52     21.37 o 
  -5  14   4      100.98       79.79     13.26 o 
  -4  14   4      575.64      597.34     26.92 o 
  -3  14   4     1182.03     1114.33     32.70 o 
  -2  14   4      289.88      346.80     20.01 o 
  -1  14   4      741.44      681.71     21.78 o 
   0  14   4     1385.30     1337.87     32.38 o 
   1  14   4       48.68       45.32      9.32 o 
   2  14   4      711.53      644.83     21.78 o 
   3  14   4      638.55      642.18     21.53 o 
   4  14   4     1550.16     1433.24     31.50 o 
   5  14   4      731.50      773.07     27.56 o 
   6  14   4      682.31      664.35     41.22 o 
   7  14   4       85.55       89.99     18.08 o 
  -6  15   4       96.86      117.15     21.53 o 
  -5  15   4      200.79      213.90     21.13 o 
  -4  15   4      215.05      219.52     20.81 o 
  -3  15   4      101.19      109.36     13.90 o 
  -2  15   4       80.97       79.07     12.05 o 
  -1  15   4      384.90      426.99     22.34 o 
   0  15   4      337.29      367.37     19.28 o 
   1  15   4        1.26        0.16      7.79 o 
   2  15   4      441.69      461.38     21.61 o 
   3  15   4      211.97      220.49     17.12 o 
   4  15   4        6.96        9.24      9.08 o 
   5  15   4       10.28        8.68     11.09 o 
   6  15   4       85.64      109.76     18.32 o 
  -5  16   4       65.13       60.10     15.11 o 
  -4  16   4      599.63      619.44     32.22 o 
  -3  16   4      602.28      614.45     26.76 o 
  -2  16   4      240.59      229.73     18.24 o 
  -1  16   4      431.07      448.69     39.21 o 
   0  16   4      874.78      833.58     25.79 o 
   1  16   4      649.65      626.19     22.98 o 
   2  16   4       48.53       53.35     11.17 o 
   3  16   4      859.85      843.22     26.60 o 
   4  16   4      337.19      379.02     21.21 o 
   5  16   4      304.55      351.06     33.67 o 
  -4  17   4      103.23       87.91     16.07 o 
  -3  17   4      178.50      170.35     17.20 o 
  -2  17   4       34.29       46.04     12.21 o 
  -1  17   4      543.78      572.19     27.88 o 
   0  17   4     1087.24     1030.12     32.62 o 
   1  17   4       83.48       82.52     12.37 o 
   2  17   4      424.73      415.18     21.94 o 
   3  17   4       11.39       -4.18     10.93 o 
   4  17   4       41.82       57.93     22.74 o 
  -2  18   4     1124.42     1065.15     34.79 o 
  -1  18   4      465.91      516.91     27.40 o 
   0  18   4      385.91      424.98     24.75 o 
   1  18   4      310.12      299.87     19.53 o 
   2  18   4      136.80      158.94     18.00 o 
 -11   1   5       53.12       90.72     21.61 o 
 -10   1   5      204.38      183.69     24.27 o 
  -9   1   5      566.90      663.87     36.00 o 
  -8   1   5      952.57     1269.65     82.68 o 
  -7   1   5      910.09     1044.74     26.76 o 
  -6   1   5     2581.77     2656.93     43.39 o 
  -5   1   5      422.44      442.74     14.95 o 
  -4   1   5      161.24      165.69     16.87 o 
  -3   1   5      155.63      327.84     73.92 o 
  -2   1   5     1671.22     1841.76     47.01 o 
  -1   1   5     6604.24     6583.11    116.35 o 
   0   1   5     3699.64     3917.26     75.05 o 
   1   1   5     3468.93     3574.63     69.42 o 
   2   1   5     2066.27     2090.04     39.13 o 
   3   1   5       21.99       39.61      6.83 o 
   4   1   5      204.27      232.62     11.17 o 
   5   1   5     1206.41     1470.85     36.72 o 
   6   1   5     1480.10     1675.35     38.65 o 
   7   1   5     2305.20     2340.74     41.94 o 
   8   1   5     1161.80     1250.52     30.86 o 
   9   1   5       13.53       27.48     22.98 o 
  10   1   5      117.52      136.68     19.93 o 
 -11   2   5      803.88      784.88     43.39 o 
 -10   2   5      462.39      502.12     37.93 o 
  -9   2   5      503.83      534.18    112.17 o 
  -8   2   5      180.08      192.12     22.02 o 
  -7   2   5     3264.01     3278.21     63.88 o 
  -6   2   5     5067.55     5313.86     77.38 o 
  -5   2   5      974.15      982.39     21.37 o 
  -4   2   5     2089.01     2151.03     40.34 o 
  -3   2   5        8.13       46.60     18.96 o 
  -2   2   5      448.93      537.08     28.93 o 
  -1   2   5       67.55      157.89     22.10 o 
   0   2   5     3044.21     3030.97     52.79 o 
   1   2   5     2151.94     2108.53     39.37 o 
   2   2   5     2056.25     2066.90     40.50 o 
   3   2   5      186.42      335.87     16.71 o 
   4   2   5      484.30      567.77     19.93 o 
   5   2   5      768.12     1203.12     36.32 o 
   6   2   5      303.56      741.09     51.43 o 
   7   2   5       23.92       24.43      8.28 o 
   8   2   5       45.35       80.27     11.41 o 
   9   2   5       57.65       58.09     18.64 o 
  10   2   5      146.88      177.26     21.13 o 
 -10   3   5      759.77      820.88     66.21 o 
  -9   3   5      600.71      769.78     38.33 o 
  -8   3   5     2143.58     2143.16     68.86 o 
  -7   3   5      171.93      256.65     18.48 o 
  -6   3   5     1129.50     1242.41     30.21 o 
  -5   3   5      958.32      987.13     31.90 o 
  -4   3   5      827.66      776.36     20.49 o 
  -3   3   5      442.56      452.62     15.91 o 
  -2   3   5     3626.54     3699.74     98.91 o 
  -1   3   5     6170.76     6264.75    110.00 o 
   0   3   5     4753.42     4910.49     84.13 o 
   1   3   5     3171.46     3230.73     55.93 o 
   2   3   5     1110.07     1010.59     25.79 o 
   3   3   5       75.01       92.49      9.72 o 
   4   3   5     1555.71     1616.85     36.80 o 
   5   3   5     1338.62     1443.05     34.95 o 
   6   3   5     1439.66     1533.69     39.53 o 
   7   3   5      967.71     1183.99     26.52 o 
   8   3   5     2096.01     2090.85     49.90 o 
   9   3   5     1220.00     1161.25     42.59 o 
  10   3   5      109.86      117.23     19.20 o 
 -10   4   5      158.08      272.56     29.57 o 
  -9   4   5      166.11      269.82     27.48 o 
  -8   4   5       25.56       34.47     20.81 o 
  -7   4   5      299.49      452.87     49.98 o 
  -6   4   5       63.03      112.81     10.04 o 
  -5   4   5       80.54      108.56     11.49 o 
  -4   4   5      147.11      163.92     11.17 o 
  -3   4   5      781.84      761.10     21.78 o 
  -2   4   5     1525.52     1577.00     33.19 o 
  -1   4   5       30.17       36.00     12.05 o 
   0   4   5      545.32      504.37     14.95 o 
   1   4   5      274.89      325.75     25.63 o 
   2   4   5      269.45      303.97     20.73 o 
   3   4   5       32.18       40.58      8.12 o 
   4   4   5       92.44      100.04     10.77 o 
   5   4   5      336.76      385.93     22.10 o 
   6   4   5     1153.04     1175.96     31.42 o 
   7   4   5      146.56      145.76     11.97 o 
   8   4   5      443.38      488.86     25.23 o 
   9   4   5      290.29      304.94     26.11 o 
 -10   5   5       21.07        1.61     27.72 o 
  -9   5   5      130.17      139.65     26.76 o 
  -8   5   5      179.79      358.69     30.69 o 
  -7   5   5     2464.14     2517.68     47.65 o 
  -6   5   5     2018.93     2061.20     36.32 o 
  -5   5   5       74.74       71.11      8.04 o 
  -4   5   5       98.63      102.69      9.40 o 
  -3   5   5       57.55       89.19      8.20 o 
  -2   5   5      606.06      803.93     54.88 o 
  -1   5   5      321.06      341.42     17.76 o 
   0   5   5     1719.14     1764.46     34.39 o 
   1   5   5     4490.89     4398.09     72.64 o 
   2   5   5      622.09      630.36     20.49 o 
   3   5   5       35.48       40.02      8.68 o 
   4   5   5       87.13       88.95     11.01 o 
   5   5   5      505.85      726.30     39.94 o 
   6   5   5      385.26      769.78     31.42 o 
   7   5   5     1737.02     1795.55     35.11 o 
   8   5   5      464.95      505.82     25.87 o 
   9   5   5       46.47       31.02     17.92 o 
 -10   6   5      280.12      278.10     25.63 o 
  -9   6   5      349.66      333.78     26.11 o 
  -8   6   5      633.10      640.25     30.94 o 
  -7   6   5     3965.62     3963.38     68.54 o 
  -6   6   5     3294.19     3329.24     52.79 o 
  -5   6   5      426.82      504.69     20.73 o 
  -4   6   5       79.17      112.09      9.72 o 
  -3   6   5        6.33       60.91      7.79 o 
  -2   6   5        5.23       21.13      5.62 o 
  -1   6   5       50.40      126.80     24.03 o 
   0   6   5     3186.21     3331.65     58.01 o 
   1   6   5      579.00      571.14     18.08 o 
   2   6   5     1275.67     1295.20     28.69 o 
   3   6   5      215.72      249.25     15.75 o 
   4   6   5      632.84      623.86     21.70 o 
   7   6   5       49.80       99.32     10.37 o 
   8   6   5       25.15       39.77     11.57 o 
   9   6   5       62.37       82.52     16.39 o 
 -10   7   5      611.08      700.91     35.60 o 
  -9   7   5      716.08      898.42     36.08 o 
  -8   7   5     1453.15     1534.73     39.45 o 
  -7   7   5      326.13      477.94     46.93 o 
  -6   7   5     1217.56     1179.09     25.15 o 
  -5   7   5      927.35     1065.15     40.42 o 
  -4   7   5     1015.20     1308.54     35.84 o 
  -3   7   5     1680.80     1649.47     29.57 o 
  -2   7   5     3714.64     3835.62     59.22 o 
  -1   7   5     1700.57     1879.60     48.69 o 
   0   7   5     5362.53     5444.27     88.95 o 
   1   7   5     2746.01     2881.11     52.07 o 
   2   7   5     1032.86     1175.96     27.48 o 
   3   7   5     2267.07     2280.88     49.26 o 
   4   7   5     1493.61     1525.41     37.52 o 
   5   7   5      388.08      529.44     23.14 o 
   6   7   5     1416.79     1374.03     35.68 o 
   7   7   5     1336.25     1465.63     31.34 o 
   8   7   5     1402.28     1402.95     38.89 o 
   9   7   5      654.36      679.06     33.51 o 
  -9   8   5      116.59      175.65     19.61 o 
  -8   8   5      197.38      238.65     19.28 o 
  -7   8   5       48.72       90.16     10.53 o 
  -6   8   5       63.86       85.74      9.32 o 
  -5   8   5      404.26      430.61     14.54 o 
  -4   8   5      863.45      920.68     21.45 o 
  -3   8   5      611.03      597.50     15.43 o 
  -2   8   5      950.12     1005.53     22.10 o 
  -1   8   5      256.78      302.37     15.43 o 
   0   8   5      164.06      188.02     12.62 o 
   1   8   5      620.55      699.07     27.40 o 
   2   8   5      141.29      149.21     13.90 o 
   3   8   5      291.87      383.76     19.36 o 
   4   8   5      283.81      363.03     20.09 o 
   5   8   5        0.73        1.04      8.52 o 
   6   8   5      498.16      489.19     24.83 o 
   7   8   5        0.75       26.36      8.68 o 
   8   8   5      438.61      464.36     32.30 o 
   9   8   5      299.25      334.27     33.19 o 
  -9   9   5        2.38        7.23     12.13 o 
  -8   9   5      193.00      299.23     23.70 o 
  -7   9   5     1014.00     1027.14     30.13 o 
  -6   9   5      579.63      569.14     17.68 o 
  -5   9   5       82.53       89.35      8.68 o 
  -4   9   5       78.29       99.56      9.32 o 
  -3   9   5        3.03        2.41      4.42 o 
  -2   9   5      315.69      361.91     16.71 o 
  -1   9   5       19.19       24.67      7.55 o 
   0   9   5      527.41      497.22     34.31 o 
   1   9   5     2808.80     2768.70     52.07 o 
   2   9   5       55.28       50.06      8.84 o 
   3   9   5        1.08        4.50      7.55 o 
   4   9   5       21.14       44.35     10.53 o 
   5   9   5      114.42      145.36     14.06 o 
   6   9   5      252.96      421.29     18.56 o 
   7   9   5      663.74      716.66     23.22 o 
   8   9   5       80.59      108.88     17.84 o 
  -9  10   5      365.43      406.58     27.72 o 
  -8  10   5      641.22      644.51     25.71 o 
  -7  10   5     1590.74     1640.55     40.98 o 
  -6  10   5     1438.44     1500.18     28.44 o 
  -5  10   5      790.95      796.37     19.04 o 
  -4  10   5       67.99       82.76      8.44 o 
  -3  10   5        3.13       19.36      6.03 o 
  -2  10   5       26.92       47.49      6.59 o 
  -1  10   5        8.42       41.46     14.38 o 
   0  10   5     2131.05     2067.39     54.24 o 
   1  10   5      662.05      662.91     22.18 o 
   2  10   5      487.25      512.97     28.20 o 
   3  10   5      126.45      138.61     12.53 o 
   4  10   5       78.08      126.55     13.66 o 
   5  10   5      398.14      471.67     34.23 o 
   6  10   5      527.77      649.97     37.20 o 
   7  10   5        0.99       59.46     11.97 o 
   8  10   5       23.57       38.49     15.11 o 
  -8  11   5      595.39      813.41     28.12 o 
  -7  11   5      512.62      601.68     41.78 o 
  -6  11   5     1639.05     1515.28     34.55 o 
  -5  11   5      700.15      742.86     19.12 o 
  -4  11   5     1261.64     1614.36     72.00 o 
  -3  11   5     1775.18     1852.60     38.25 o 
  -2  11   5     2010.14     2140.10     39.21 o 
  -1  11   5      662.63      791.63     45.88 o 
   0  11   5     3513.83     3374.64     69.83 o 
   1  11   5     1803.03     1971.61     80.91 o 
   2  11   5     1530.70     1606.48     50.54 o 
   3  11   5     2832.61     2804.70     54.72 o 
   4  11   5      877.58      959.81     30.13 o 
   5  11   5      345.79      531.05     45.08 o 
   6  11   5     1189.57     1262.66     32.62 o 
   7  11   5     1467.44     1357.55     45.40 o 
  -8  12   5      381.48      377.33     23.38 o 
  -7  12   5      145.63      191.08     17.28 o 
  -6  12   5       32.73       38.33     10.61 o 
  -5  12   5      145.47      169.70     11.89 o 
  -4  12   5      166.75      220.09     13.98 o 
  -3  12   5      524.23      525.10     22.34 o 
  -2  12   5     1544.88     1522.03     35.84 o 
  -1  12   5      445.44      509.76     21.70 o 
   0  12   5       81.15       77.38     11.17 o 
   1  12   5      357.13      387.70     27.32 o 
   2  12   5        0.72       17.44      8.84 o 
   3  12   5       43.52       66.53     11.09 o 
   4  12   5      317.11      372.92     22.74 o 
   5  12   5       10.67       13.50     11.25 o 
   6  12   5       77.03       84.61     12.78 o 
   7  12   5       17.46       36.40     14.62 o 
  -7  13   5        7.53       50.06     13.34 o 
  -6  13   5      198.34      203.37     20.73 o 
  -5  13   5        0.20       43.95     16.31 o 
  -4  13   5      878.11      913.69     34.55 o 
  -3  13   5      256.64      278.02     17.92 o 
  -2  13   5       18.18       48.05     10.20 o 
  -1  13   5      749.17      743.98     25.63 o 
   0  13   5      378.82      402.57     20.81 o 
   1  13   5      577.70      596.21     30.61 o 
   2  13   5       80.47       86.62     12.13 o 
   3  13   5      302.79      357.25     20.01 o 
   4  13   5      539.04      538.04     24.11 o 
   5  13   5        8.26       14.78     10.12 o 
   6  13   5      446.57      480.27     24.19 o 
  -6  14   5      538.52      544.55     41.70 o 
  -5  14   5      466.93      531.77     37.20 o 
  -4  14   5      295.80      352.83     26.52 o 
  -3  14   5        1.62        8.12     10.53 o 
  -2  14   5       16.95       72.88     18.64 o 
  -1  14   5       41.79       39.77     10.85 o 
   0  14   5      135.75      160.87     14.95 o 
   1  14   5      767.87      759.33     26.60 o 
   2  14   5       31.13       48.53     12.78 o 
   3  14   5        2.24       26.28     10.37 o 
   4  14   5        3.20       32.14     11.01 o 
   5  14   5       48.33       83.81     12.86 o 
  -5  15   5      411.02      447.80     26.03 o 
  -4  15   5     1401.18     1546.86     43.63 o 
  -3  15   5     2516.37     2619.57     61.87 o 
  -2  15   5     1076.20     1147.35     56.01 o 
  -1  15   5      409.62      521.73     43.31 o 
   0  15   5      951.49      999.74     33.19 o 
   1  15   5      991.24     1112.16     35.36 o 
   2  15   5     1570.92     1788.72    103.82 o 
   3  15   5     1528.90     1648.43     45.56 o 
   4  15   5     1405.21     1455.74     42.67 o 
  -4  16   5        9.20       15.59     12.29 o 
  -3  16   5      763.61      782.07     32.54 o 
  -2  16   5     1323.93     1345.18     40.82 o 
  -1  16   5      266.79      303.09     22.74 o 
   0  16   5       29.91       36.48     12.13 o 
   1  16   5       21.28      128.89     45.24 o 
   2  16   5       39.42       88.55     15.11 o 
   3  16   5        7.77       -8.28     11.81 o 
  -1  17   5      288.03      339.41     24.43 o 
   0  17   5      274.09      356.84     28.04 o 
   1  17   5       53.28       49.50     15.75 o 
 -10   0   6     1345.09     1415.41     82.12 o 
  -9   0   6     2226.20     2195.95    105.10 o 
  -8   0   6     2664.75     2598.76    113.86 o 
  -7   0   6     2330.36     2286.91     77.62 o 
  -6   0   6     1385.94     1306.53     38.49 o 
  -5   0   6      685.75      623.53     42.51 o 
  -4   0   6     1862.77     1791.94     59.70 o 
  -3   0   6     2663.71     2706.03    113.30 o 
  -2   0   6     2772.23     2750.46     97.95 o 
  -1   0   6     8796.25     9190.78    227.08 o 
   0   0   6    12863.59    12924.83    309.84 o 
   1   0   6     5298.03     5255.93    139.89 o 
   2   0   6     1565.29     1526.05     55.68 o 
   3   0   6     1967.77     1980.36     66.45 o 
   4   0   6     2338.03     2176.58     70.79 o 
   5   0   6     3649.85     3605.33    103.17 o 
   6   0   6     2033.96     2138.10     69.91 o 
   7   0   6     2530.31     2415.95    105.10 o 
   8   0   6     1555.55     1281.06    172.44 o 
   9   0   6      865.59      615.18     65.65 o 
 -10   1   6      273.00      221.85     27.88 o 
  -9   1   6      246.11      289.67     29.57 o 
  -8   1   6     1292.23     1231.00     49.18 o 
  -7   1   6      437.50      421.13     18.96 o 
  -6   1   6      389.13      452.62     26.03 o 
  -5   1   6       78.40       77.14      9.08 o 
  -4   1   6       82.93      101.32     12.29 o 
  -3   1   6      358.01      368.42     20.49 o 
  -2   1   6      539.16      570.90     26.11 o 
  -1   1   6      639.58      696.41     25.63 o 
   0   1   6     1497.15     1464.58     38.01 o 
   1   1   6      178.62      231.74     17.92 o 
   2   1   6      325.37      334.99     20.89 o 
   3   1   6      205.30      203.85     27.64 o 
   4   1   6       81.45       85.17     13.58 o 
   5   1   6      166.36      203.21     17.52 o 
   6   1   6      531.37      575.16     33.43 o 
   7   1   6      724.51      618.71     27.08 o 
   8   1   6       82.84       79.07     13.58 o 
   9   1   6      289.57      234.07     31.18 o 
 -10   2   6       55.29       53.92     18.64 o 
  -9   2   6       37.35       54.16     18.16 o 
  -8   2   6       26.33       39.13     15.11 o 
  -7   2   6       83.90      102.21     11.25 o 
  -6   2   6       11.47       12.53      6.83 o 
  -5   2   6       80.48      113.54     11.65 o 
  -4   2   6       61.96       51.75     10.53 o 
  -3   2   6       26.41       36.08     10.12 o 
  -2   2   6       10.31        1.29      6.11 o 
  -1   2   6      144.77      162.07     15.03 o 
   0   2   6      366.37      399.51     27.00 o 
   1   2   6        4.64        4.18      9.40 o 
   2   2   6       42.68       54.24     11.81 o 
   3   2   6      138.47      161.27     15.91 o 
   4   2   6       26.88       24.99     11.89 o 
   5   2   6       28.34       33.02     17.03 o 
   6   2   6      133.24      119.24     17.20 o 
   7   2   6       20.67       17.36     14.70 o 
   8   2   6       42.79       37.52     11.49 o 
   9   2   6      124.12      126.64     24.75 o 
  -9   3   6       87.57      121.81     21.94 o 
  -8   3   6      874.52      806.26     39.05 o 
  -7   3   6      969.07      918.99     27.88 o 
  -6   3   6      691.61      708.55     21.21 o 
  -5   3   6       22.07       24.99      7.47 o 
  -4   3   6       41.42       32.46      8.44 o 
  -3   3   6      333.45      343.51     35.52 o 
  -2   3   6      486.45      560.14     29.49 o 
  -1   3   6      663.54      613.89     24.11 o 
   0   3   6     2262.44     2214.27     50.46 o 
   1   3   6      244.31      298.11     20.09 o 
   2   3   6     1042.76      978.93     46.36 o 
   3   3   6       55.79       36.96     12.21 o 
   4   3   6       71.51       84.69     14.70 o 
   5   3   6      214.63      244.43     21.53 o 
   6   3   6      596.49      626.67     32.30 o 
   7   3   6      432.26      426.75     26.92 o 
   8   3   6       26.04       21.94     15.99 o 
  -9   4   6     2230.73     2107.88    132.98 o 
  -8   4   6     2188.70     1999.65     68.94 o 
  -7   4   6     1294.16     1360.85     53.60 o 
  -6   4   6     2314.54     2200.69     43.07 o 
  -5   4   6      751.50      666.52     37.85 o 
  -4   4   6      772.71      781.59     24.43 o 
  -3   4   6     2907.09     2878.14     68.86 o 
  -2   4   6     5093.47     4850.71    104.94 o 
  -1   4   6     5944.61     5912.16    124.95 o 
   0   4   6     5419.84     5471.35    117.39 o 
   1   4   6     4483.88     4510.18    100.36 o 
   2   4   6     1688.53     1710.38     48.85 o 
   3   4   6     1756.13     1785.03     50.54 o 
   4   4   6     2514.60     2427.28     62.35 o 
   5   4   6     4515.91     4506.48    100.36 o 
   6   4   6     2132.94     2305.39     60.10 o 
   7   4   6     1375.05     1376.68     42.91 o 
   8   4   6     1234.07     1168.08     41.30 o 
  -9   5   6      645.65      708.15     44.84 o 
  -8   5   6      555.31      597.26     39.05 o 
  -7   5   6      517.09      523.42     24.83 o 
  -6   5   6     1255.26     1244.42     31.42 o 
  -5   5   6       80.78       89.99     14.14 o 
  -4   5   6      218.84      211.25     13.74 o 
  -3   5   6       13.00        6.99      7.71 o 
  -2   5   6      215.63      222.90     24.67 o 
  -1   5   6      879.96      853.26     32.38 o 
   0   5   6     1112.41     1160.61     38.49 o 
   1   5   6      141.15      167.53     18.24 o 
   2   5   6        4.16       -1.53     10.69 o 
   3   5   6      132.79      135.80     20.41 o 
   4   5   6       23.24       31.42     12.70 o 
   5   5   6      386.51      399.43     28.12 o 
   6   5   6      208.37      198.63     20.33 o 
   7   5   6      419.95      413.33     27.08 o 
   8   5   6      231.52      258.73     24.35 o 
  -9   6   6       31.43       33.91     17.03 o 
  -8   6   6      240.15      228.36     46.52 o 
  -7   6   6      226.24      261.55     28.61 o 
  -6   6   6        6.04       26.03      8.68 o 
  -5   6   6     1001.94     1026.50     26.11 o 
  -4   6   6      937.78      882.59     23.70 o 
  -3   6   6      117.73      146.16     14.38 o 
  -2   6   6      149.00      176.69     14.46 o 
  -1   6   6      487.32      565.84     28.44 o 
   0   6   6     1457.11     1436.62     44.11 o 
   1   6   6      455.07      475.12     28.85 o 
   2   6   6      294.36      345.19     35.44 o 
   3   6   6      874.33      856.80     32.54 o 
   4   6   6      471.40      553.31     32.14 o 
   5   6   6       11.33       29.57     13.02 o 
   6   6   6      150.98      152.67     18.64 o 
   7   6   6      401.87      428.84     24.59 o 
   8   6   6       79.32      120.77     19.04 o 
  -9   7   6       59.98       67.66     21.37 o 
  -8   7   6      669.44      652.46     41.78 o 
  -7   7   6     1536.04     1445.30     37.85 o 
  -6   7   6      982.48      900.19     24.91 o 
  -5   7   6       98.39       95.86     10.12 o 
  -4   7   6      128.54      163.84     13.10 o 
  -3   7   6      631.48      610.92     22.02 o 
  -2   7   6       37.03       65.33      9.08 o 
  -1   7   6     1060.68     1039.84     25.87 o 
   0   7   6     2469.30     2421.58     53.27 o 
   1   7   6       88.74      112.81     16.63 o 
   2   7   6      845.48      787.69     31.98 o 
   3   7   6       76.41       76.33     14.87 o 
   4   7   6      324.52      331.13     24.67 o 
   5   7   6      317.98      340.53     25.63 o 
   6   7   6      728.32      730.97     32.38 o 
   7   7   6      480.47      526.07     27.00 o 
   8   7   6       26.23       12.86     13.90 o 
  -8   8   6     1443.03     1492.71     56.09 o 
  -7   8   6      579.36      654.15     25.71 o 
  -6   8   6     2537.13     2384.38     42.99 o 
  -5   8   6      915.95      875.12     27.88 o 
  -4   8   6      576.24      578.62     20.17 o 
  -3   8   6     2484.41     2404.87     51.26 o 
  -2   8   6     4526.98     4493.38     77.22 o 
  -1   8   6     2385.95     2398.04     47.01 o 
   0   8   6     1177.12     1213.48     38.17 o 
   1   8   6     3025.80     3010.40     63.88 o 
   2   8   6     1419.94     1412.84     44.43 o 
   3   8   6     1791.53     1807.61     52.87 o 
   4   8   6     2568.49     2516.47     66.29 o 
   5   8   6     3258.55     3160.90     77.86 o 
   6   8   6     1575.22     1605.76     48.85 o 
   7   8   6      803.73      831.49     26.03 o 
  -8   9   6      137.02      123.02     17.68 o 
  -7   9   6      859.59      820.08     25.31 o 
  -6   9   6     1575.19     1587.12     32.78 o 
  -5   9   6      105.16      130.73     14.30 o 
  -4   9   6      848.17      749.12     22.90 o 
  -3   9   6      116.09      107.91     14.46 o 
  -2   9   6      125.93      174.93     12.05 o 
  -1   9   6       28.07       48.61      9.24 o 
   0   9   6       40.99       59.62      9.72 o 
   1   9   6       89.19      107.11     11.49 o 
   2   9   6      200.63      172.44     16.15 o 
   3   9   6      309.86      274.24     23.94 o 
   4   9   6      161.89      156.29     19.69 o 
   5   9   6      453.80      448.69     35.11 o 
   6   9   6      432.64      490.15     30.86 o 
   7   9   6      272.94      309.36     22.42 o 
  -7  10   6      141.45      174.36     14.95 o 
  -6  10   6      402.44      411.56     20.49 o 
  -5  10   6     2259.06     2230.98     41.38 o 
  -4  10   6     1547.47     1464.82     34.31 o 
  -3  10   6      401.69      470.86     18.56 o 
  -2  10   6      526.36      578.46     22.82 o 
  -1  10   6      182.73      233.83     15.75 o 
   0  10   6      245.70      298.03     17.20 o 
   1  10   6     1675.50     1619.50     36.88 o 
   2  10   6     1195.15     1161.98     30.21 o 
   3  10   6     1178.44     1154.82     41.22 o 
   4  10   6     1459.98     1460.56     47.41 o 
   5  10   6      118.43      139.17     19.93 o 
   6  10   6       79.53       87.34     17.36 o 
  -7  11   6     1052.96     1040.16     32.86 o 
  -6  11   6      224.00      253.67     17.20 o 
  -5  11   6      162.81      203.37     14.14 o 
  -4  11   6       94.54       91.68     12.05 o 
  -3  11   6       57.83       65.33      9.72 o 
  -2  11   6       30.13       39.13      8.52 o 
  -1  11   6      390.30      468.78     21.29 o 
   0  11   6      515.86      514.50     21.37 o 
   1  11   6       46.75       59.06     10.77 o 
   2  11   6       35.10       29.41     10.04 o 
   3  11   6      261.13      210.68     16.15 o 
   4  11   6      381.25      325.67     26.68 o 
   5  11   6      309.66      378.46     34.87 o 
   6  11   6      468.28      496.82     67.82 o 
  -6  12   6      776.17      752.82     28.36 o 
  -5  12   6      844.23      823.29     25.95 o 
  -4  12   6      667.91      706.62     25.15 o 
  -3  12   6      792.95      791.55     25.87 o 
  -2  12   6     1484.14     1477.84     36.16 o 
  -1  12   6      871.82      826.66     25.95 o 
   0  12   6      652.27      711.44     25.95 o 
   1  12   6     1557.28     1528.54     37.12 o 
   2  12   6      671.46      717.31     26.52 o 
   3  12   6     1190.43     1175.64     31.98 o 
   4  12   6     1389.93     1426.33     48.37 o 
   5  12   6      817.54      915.29     51.10 o 
  -5  13   6      539.66      603.69     35.03 o 
  -4  13   6      863.97      778.61     29.17 o 
  -3  13   6      165.04      182.16     15.99 o 
  -2  13   6       80.52       76.09     12.13 o 
  -1  13   6       56.05       47.17     11.33 o 
   0  13   6       72.54       74.81     13.18 o 
   1  13   6       48.91       34.23     11.01 o 
   2  13   6      517.21      571.47     30.77 o 
   3  13   6      539.23      572.67     25.31 o 
   4  13   6      200.13      248.05     25.15 o 
  -4  14   6     1011.20      985.12     40.26 o 
  -3  14   6      849.49      921.00     29.01 o 
  -2  14   6      833.68      842.98     27.32 o 
  -1  14   6      296.20      281.55     19.20 o 
   0  14   6       91.81      120.61     16.31 o 
   1  14   6      924.81      954.59     29.57 o 
   2  14   6     1949.00     1875.26     44.19 o 
   3  14   6     1529.15     1518.02     38.89 o 
  -2  15   6       13.10        1.04     11.81 o 
  -1  15   6       40.02       49.26     12.21 o 
   0  15   6       65.88       60.10     12.53 o 
   1  15   6       38.03       42.75     12.13 o 
  -8   1   7      127.27      121.09     21.61 o 
  -7   1   7        1.76       19.36      9.96 o 
  -6   1   7      170.23      235.27     13.90 o 
  -5   1   7      571.23      830.84     37.93 o 
  -4   1   7      616.86      755.23     32.70 o 
  -3   1   7     2889.76     2850.10     62.27 o 
  -2   1   7     1059.73      861.14    192.12 o 
  -1   1   7      128.89      132.74     18.64 o 
   0   1   7        6.02       10.93     10.37 o 
   1   1   7     1769.63     1797.56     46.28 o 
   2   1   7      132.86      175.57     22.02 o 
   3   1   7     1707.98     1675.67     47.33 o 
   4   1   7     2099.18     2133.19     51.75 o 
   5   1   7      952.70      916.90     35.52 o 
   6   1   7      306.77      330.57     29.17 o 
   7   1   7       17.34       31.74     15.83 o 
  -8   2   7     1992.20     1825.36     65.41 o 
  -7   2   7      671.54      627.79     27.32 o 
  -6   2   7       32.42       50.62      9.08 o 
  -5   2   7        4.16       19.04      7.87 o 
  -4   2   7      607.24      610.68     28.12 o 
  -3   2   7     1010.14     1002.15     31.42 o 
  -2   2   7     3189.53     3011.77     74.25 o 
  -1   2   7     1088.06     1036.30     32.94 o 
   0   2   7      127.42      215.42     18.16 o 
   1   2   7      816.40     1065.15    101.00 o 
   2   2   7     1385.47     1279.29     37.52 o 
   3   2   7       39.93       69.59     21.29 o 
   4   2   7      276.95      283.72     31.26 o 
   5   2   7      486.53      483.48     30.53 o 
   6   2   7      120.24      117.31     20.57 o 
   7   2   7       37.46      161.59     37.85 o 
  -8   3   7      353.65      400.48     33.27 o 
  -7   3   7      260.33      238.33     18.00 o 
  -6   3   7      596.48      691.11     22.34 o 
  -5   3   7      322.46      633.42    117.15 o 
  -4   3   7      611.14      710.72     25.87 o 
  -3   3   7     1467.52     1391.86     41.22 o 
  -2   3   7      362.08      695.05     38.33 o 
  -1   3   7      148.47      206.75     17.76 o 
   0   3   7      552.23      588.90     30.69 o 
   1   3   7     3026.16     2902.01     64.52 o 
   2   3   7      287.96      371.79     29.09 o 
   3   3   7     1470.72     1415.81     46.04 o 
   4   3   7     1941.53     1812.91     53.84 o 
   5   3   7     1377.51     1304.84     44.11 o 
   6   3   7      233.62      274.40     24.27 o 
   7   3   7      348.30      419.68     28.85 o 
  -8   4   7        0.83        0.48     14.62 o 
  -7   4   7      151.63      198.79     17.12 o 
  -6   4   7        6.07       27.48      9.32 o 
  -5   4   7       10.38       23.70     10.37 o 
  -4   4   7       38.03       24.51     10.77 o 
  -3   4   7        7.67       -2.41     11.09 o 
  -2   4   7       11.79       21.21     12.62 o 
  -1   4   7        4.94       19.53     11.57 o 
   0   4   7      338.71      320.93     24.91 o 
   1   4   7      251.74      277.14     24.27 o 
   2   4   7       74.46       73.68     15.67 o 
   3   4   7       35.34       17.60     13.66 o 
   4   4   7      264.96      252.23     23.62 o 
   5   4   7      234.43      245.80     33.43 o 
   6   4   7      253.82      272.88     24.67 o 
   7   4   7       40.64       41.06     15.35 o 
  -8   5   7      103.16      109.52     23.54 o 
  -7   5   7       76.68      101.49     13.90 o 
  -6   5   7        3.72       87.50     10.93 o 
  -5   5   7      825.53      993.15     30.53 o 
  -4   5   7      472.81      706.38     39.37 o 
  -3   5   7     1301.71     1294.32     42.27 o 
  -2   5   7      793.42      777.97     49.98 o 
  -1   5   7      211.48      204.50     25.63 o 
   0   5   7        1.65        2.49     11.57 o 
   1   5   7       53.01       97.55     16.15 o 
   2   5   7        3.66       64.52     19.61 o 
   3   5   7     1517.95     1542.28     49.10 o 
   4   5   7     1924.97     1963.73     57.05 o 
   5   5   7      674.65      768.01     39.29 o 
   6   5   7      318.39      363.67     27.72 o 
   7   5   7        8.05       18.96     19.93 o 
  -7   6   7      423.80      455.28     24.99 o 
  -6   6   7      298.72      340.13     18.64 o 
  -5   6   7      110.44      150.10     20.73 o 
  -4   6   7      986.08      856.80     28.36 o 
  -3   6   7      697.40      709.83     30.53 o 
  -2   6   7      836.02      853.74     34.07 o 
  -1   6   7      565.65      542.94     31.82 o 
   0   6   7       91.05      136.68     18.48 o 
   1   6   7       18.89       76.50     15.75 o 
   2   6   7      774.87      743.74     34.55 o 
   3   6   7       85.15      144.55     30.45 o 
   4   6   7      406.33      441.70     30.13 o 
   5   6   7      441.32      413.01     29.41 o 
   6   6   7       85.12       95.46     17.76 o 
  -7   7   7      616.84      639.36     29.17 o 
  -6   7   7      517.47      662.34     36.32 o 
  -5   7   7      649.66      741.49     26.84 o 
  -4   7   7      547.54      597.66     36.00 o 
  -3   7   7      822.94      927.75     53.51 o 
  -2   7   7      300.18      367.53     27.40 o 
  -1   7   7     1378.54     1348.79     45.16 o 
   0   7   7      428.02      483.16     30.53 o 
   1   7   7     1318.38     1205.53     46.36 o 
   2   7   7     1418.43     1441.04     61.55 o 
   3   7   7     1147.96     1145.42     42.10 o 
   4   7   7     1223.81     1217.02     42.99 o 
   5   7   7     1760.22     1741.32     53.68 o 
   6   7   7      333.29      431.65     29.89 o 
  -7   8   7        4.56       14.87     10.93 o 
  -6   8   7      392.13      455.60     25.95 o 
  -5   8   7      321.85      409.88     30.69 o 
  -4   8   7        2.35        5.30     10.37 o 
  -3   8   7        1.71       32.86     15.19 o 
  -2   8   7        4.22       18.80     12.70 o 
  -1   8   7        6.03       -0.32     12.21 o 
   0   8   7       35.37       24.51     14.30 o 
   1   8   7      166.74      136.20     19.93 o 
   2   8   7      425.03      395.17     29.25 o 
   3   8   7        0.27        4.74     16.87 o 
   4   8   7      322.43      383.68     28.69 o 
   5   8   7      211.18      199.03     22.66 o 
   6   8   7      235.40      231.90     32.70 o 
  -6   9   7       17.22       74.57     13.26 o 
  -5   9   7      135.30      232.06     23.38 o 
  -4   9   7      274.55      380.07     31.10 o 
  -3   9   7      495.56      524.70     27.08 o 
  -2   9   7      302.20      292.48     25.47 o 
  -1   9   7      157.22      193.33     21.86 o 
   0   9   7       49.22       67.09     16.55 o 
   1   9   7      285.06      311.53     26.84 o 
   2   9   7        7.89       46.12     15.75 o 
   3   9   7      593.54      604.25     35.84 o 
   4   9   7     1219.47     1082.19     41.38 o 
   5   9   7      373.50      441.54     51.02 o 
  -6  10   7      517.26      531.85     27.40 o 
  -5  10   7       21.37       24.43     10.29 o 
  -4  10   7      401.54      419.92     25.07 o 
  -3  10   7      807.88      799.10     29.65 o 
  -2  10   7      713.26      686.69     29.49 o 
  -1  10   7      352.85      338.28     27.72 o 
   0  10   7        7.53       27.08     14.87 o 
   1  10   7      119.16      144.31     20.41 o 
   2  10   7      242.76      303.97     64.12 o 
   3  10   7       18.13       49.90     16.63 o 
   4  10   7      147.81      115.95     20.09 o 
  -5  11   7     1082.28     1110.07     30.69 o 
  -4  11   7      291.51      362.31     49.90 o 
  -3  11   7      455.49      549.69     33.99 o 
  -2  11   7      598.89      649.41     37.28 o 
  -1  11   7     1336.68     1201.27     44.60 o 
   0  11   7      277.96      350.10     51.18 o 
   1  11   7      669.77      740.45     40.50 o 
   2  11   7     1731.25     1539.79     52.39 o 
   3  11   7     1173.93     1196.04     45.24 o 
   4  11   7      785.32      895.53     40.74 o 
  -4  12   7       80.91       70.95     19.28 o 
  -3  12   7       77.43      128.08     22.98 o 
  -2  12   7      268.06      331.86     28.61 o 
  -1  12   7       40.71       55.68     16.79 o 
   0  12   7       63.35       74.25     23.54 o 
   1  12   7      395.52      418.15     31.90 o 
   2  12   7      444.77      462.75     35.92 o 
   3  12   7        0.14        7.55     15.43 o 
  -2  13   7       45.39       62.84     20.57 o 
  -1  13   7      227.06      212.77     24.43 o 
   0  13   7      391.15      353.39     35.11 o 
   1  13   7       33.59       22.90     16.47 o 
  -7   0   8      295.28      264.92     41.62 o 
  -6   0   8     1245.56      948.24     46.20 o 
  -5   0   8     3392.07     3186.45     79.47 o 
  -4   0   8     1599.90     1590.25     61.55 o 
  -3   0   8     1588.39     1384.31     57.13 o 
  -2   0   8      549.80      527.67     53.68 o 
  -1   0   8      241.73      302.77     31.82 o 
   0   0   8       73.05       95.70     24.11 o 
   1   0   8     1902.31     1822.87     69.91 o 
   2   0   8     4318.37     4024.61    120.93 o 
   3   0   8     3013.55     2814.74     93.05 o 
   4   0   8     2253.10     2179.08     78.10 o 
   5   0   8      618.67      795.89     78.83 o 
  -6   1   8      170.92      175.17     18.72 o 
  -5   1   8       11.60       13.82      9.32 o 
  -4   1   8      827.18      839.68     30.45 o 
  -3   1   8      916.35      909.35     32.14 o 
  -2   1   8      327.77      384.97     28.69 o 
  -1   1   8      624.95      737.31     34.39 o 
   0   1   8       17.35       15.51     11.73 o 
   1   1   8       32.83       39.61     13.66 o 
   2   1   8        0.40        7.07     13.26 o 
   3   1   8      587.61      677.61     33.83 o 
   4   1   8      204.34      225.23     21.29 o 
   5   1   8       32.35       36.24     15.83 o 
  -6   2   8       14.49       17.84      9.48 o 
  -5   2   8       14.29       17.92     10.61 o 
  -4   2   8        2.02        6.51     12.21 o 
  -3   2   8       31.93       30.21     12.70 o 
  -2   2   8       27.54       12.05      9.96 o 
  -1   2   8        9.33       26.36     12.70 o 
   0   2   8        5.85       18.64     12.13 o 
   1   2   8      183.74      132.10     20.25 o 
   2   2   8      166.54      185.69     20.01 o 
   3   2   8       88.63       63.16     17.44 o 
   4   2   8        4.54      -10.29     14.06 o 
   5   2   8       67.84       67.74     17.20 o 
  -6   3   8       10.98       13.74     10.37 o 
  -5   3   8        6.35        8.20     10.53 o 
  -4   3   8     1228.38     1181.42     42.02 o 
  -3   3   8      967.71      868.37     37.60 o 
  -2   3   8      192.24      158.37     18.32 o 
  -1   3   8      429.07      461.06     27.72 o 
   0   3   8        2.87        8.92     11.65 o 
   1   3   8      250.16      264.20     25.39 o 
   2   3   8       27.07       25.63     15.51 o 
   3   3   8      541.66      548.40     37.20 o 
   4   3   8      204.89      178.38     22.50 o 
   5   3   8      168.49      183.93     22.66 o 
  -6   4   8     1146.88      963.18     33.59 o 
  -5   4   8     2238.79     2032.75     52.15 o 
  -4   4   8     1879.00     1832.11     46.44 o 
  -3   4   8     1237.85     1153.54     42.02 o 
  -2   4   8      223.89      284.77     30.94 o 
  -1   4   8      128.68      177.42     21.21 o 
   0   4   8      218.36      198.07     22.26 o 
   1   4   8     2651.29     2387.11     67.74 o 
   2   4   8     1944.08     1689.41     54.40 o 
   3   4   8     1650.12     1641.28     53.68 o 
   4   4   8     1988.25     2000.45     60.34 o 
   5   4   8      651.84      696.33     46.44 o 
  -6   5   8      217.19      220.09     17.20 o 
  -5   5   8      403.94      502.84     30.05 o 
  -4   5   8      649.42      688.06     31.82 o 
  -3   5   8     1148.88     1031.00     97.07 o 
  -2   5   8      548.03      536.59     33.75 o 
  -1   5   8      119.37      143.59     20.33 o 
   0   5   8       31.10       31.98     14.54 o 
   1   5   8      311.02      355.56     28.53 o 
   2   5   8       10.80       29.81     15.51 o 
   3   5   8      474.63      558.05     35.52 o 
   4   5   8       15.78       49.82     17.28 o 
  -5   6   8       38.50       64.60     13.66 o 
  -4   6   8        9.74       25.15     12.05 o 
  -3   6   8      246.18      283.72     29.73 o 
  -2   6   8      598.46      646.11     37.20 o 
  -1   6   8      317.13      334.59     27.80 o 
   0   6   8        3.19        8.12     14.22 o 
   1   6   8      105.97      115.63     19.77 o 
   2   6   8      380.74      456.56     36.40 o 
   3   6   8        1.11        3.70     14.95 o 
   4   6   8        3.87       -5.87     14.62 o 
  -5   7   8       66.92       73.92     14.54 o 
  -4   7   8      857.62      833.98     30.69 o 
  -3   7   8     1187.71     1028.51     47.17 o 
  -2   7   8      530.21      571.71     45.64 o 
  -1   7   8       28.20       35.76     15.75 o 
   0   7   8      380.73      386.90     34.15 o 
   1   7   8      279.84      281.47     26.68 o 
   2   7   8      141.24      154.60     22.26 o 
   3   7   8      514.91      520.76     39.13 o 
  -4   8   8     1415.27     1260.41     38.09 o 
  -3   8   8      643.66      659.61     30.21 o 
  -2   8   8      307.65      329.61     29.73 o 
  -1   8   8      344.43      340.05     54.80 o 
   0   8   8      810.00      851.01     44.19 o 
   1   8   8     1555.46     1373.86     49.26 o 
   2   8   8      288.66      290.23     27.96 o 
   3   8   8      987.33      896.49     39.37 o 
  -3   9   8      887.66      933.77     32.78 o 
  -2   9   8      382.43      403.45     31.02 o 
  -1   9   8      199.44      227.32     25.47 o 
   0   9   8      495.09      505.58     34.55 o 
   1   9   8       85.21      141.42     21.29 o 
   2   9   8       73.72       69.99     19.28 o 
  -1  10   8      649.15      680.58     43.71 o 
   0  10   8      575.19      605.94     38.81 o 
  -3   1   9      131.16      136.60     18.72 o 
  -2   1   9      121.85       72.24     15.83 o 
  -1   1   9     1349.59     1346.62     43.15 o 
   0   1   9     1395.22     1267.08     42.02 o 
   1   1   9      397.18      422.65     29.09 o 
   2   1   9      522.38      583.04     33.19 o 
  -3   2   9      513.74      502.44     29.89 o 
  -2   2   9        3.43       18.00     11.89 o 
  -1   2   9       42.87       68.22     15.99 o 
   0   2   9       48.00       58.18     19.28 o 
   1   2   9      774.51      799.91     38.73 o 
  -2   3   9      840.12      880.82     40.90 o 
  -1   3   9      650.69      661.54     39.61 o 
   0   3   9      631.48      582.80     37.69 o 
   1   3   9      346.60      322.94     30.05 o 
  -2   4   9        6.54       22.42     16.07 o 
  -1   4   9       49.37       30.94     16.47 o 
   0   4   9       20.20       32.38     17.20 o 
                                                 
